# Supplementary material for: 2-Chloro-N-{5-[(4R,5R,10S)-dehydro­abiet-4-yl]-1,3,4-thia­diazol-2-yl}benzamide
Source: Acta Crystallogr Sect E Struct Rep Online. 2011 Mar 9;67(Pt 4):o816–7. doi: 10.1107/S1600536811007665 (PMC3100015; doi:10.1107/S1600536811007665)
Supplement: Supplementary file 1 [file e-67-0o816-sup1.cif]

##############################################################################
###                                                                        ###
###        Electronic paper (Acta Crystallographica Section E)             ###
###                                                                        ###
##############################################################################
#                                                                            #
# This CIF contains the data in a paper accepted for publication in Acta     #
# Crystallographica Section E. It conforms to the requirements of Notes      #
# for Authors for Section E, and has been peer reviewed under the auspices   #
# of the IUCr Commission on Journals.                                        #
#                                                                            #
# Full details of the Crystallographic Information File format               #
# are given in the paper "The Crystallographic Information File (CIF):       #
# a New Standard Archive File for Crystallography" by S. R. Hall, F. H.      #
# Allen and I. D. Brown [Acta Cryst. (1991), A47, 655-685].                  #
#                                                                            #
# The current version of the core CIF dictionary is obtainable from          #
# ftp://ftp.iucr.org/pub/cif_core.dic. The current version number is 2.4.    #
#                                                                            #
# Software is freely available for graphical display of the structure(s) in  #
# this CIF.  For information consult the CIF home page http://www.iucr.org/  #
# cif/home.html                                                              #
#                                                                            #
# This file may be used for bona fide research purposes within the           #
# scientific community so long as proper attribution is given to the journal # 
# article from which it was obtained.                                        #
#                                                                            #
##############################################################################
                                             
data_I
_audit_creation_method     SHELXL-97
_chemical_name_systematic
;
2-Chloro-<i>N</i>-{5-[(1<i>R</i>,4a<i>S</i>,10a<i>R</i>)-7-isopropyl-1,4a-
dimethyl-1,2,3,4,4a,9,10,10a-octahydrophenanthren-1-yl]-1,3,4-
thiadiazol-2-yl}benzamide
;
_chemical_name_common
;
2-Chloro-<i>N</i>-{5-[(4<i>R</i>,5<i>R</i>,10<i>S</i>)-dehydroabietyl]-1,3,4-
thiadiazol-2-yl}benzamide
;
_chemical_formula_moiety     'C28 H32 Cl N3 O S'
_chemical_formula_sum     'C28 H32 Cl N3 O S'
_chemical_formula_iupac     'C28 H32 Cl N3 O S'
_chemical_formula_weight     494.08
_chemical_melting_point     ?
_symmetry_cell_setting     monoclinic
_symmetry_space_group_name_H-M     'P 21'
_symmetry_space_group_name_Hall     'P 2yb'
loop_
    _symmetry_equiv_pos_as_xyz
    'x, y, z'
    '-x, y+1/2, -z'
_cell_length_a     7.9707(16)
_cell_length_b     31.874(6)
_cell_length_c     10.863(2)
_cell_angle_alpha     90.00
_cell_angle_beta     107.24(3)
_cell_angle_gamma     90.00
_cell_volume     2635.7(9)
_cell_formula_units_Z     4
_cell_measurement_reflns_used     10596
_cell_measurement_theta_min     1.96
_cell_measurement_theta_max     27.00
_cell_measurement_temperature     293(2)
_exptl_crystal_description     block
_exptl_crystal_colour     colorless
_exptl_crystal_size_max     0.43
_exptl_crystal_size_mid     0.38
_exptl_crystal_size_min     0.32
_exptl_crystal_density_diffrn     1.245
_exptl_crystal_density_meas     ?
_exptl_crystal_density_method     'not measured'
_exptl_crystal_F_000     1048
_exptl_absorpt_coefficient_mu     0.249
_exptl_absorpt_correction_type     multi-scan
_exptl_absorpt_process_details     '(SADABS; Sheldrick, 1996)'
_exptl_absorpt_correction_T_min     0.898
_exptl_absorpt_correction_T_max     0.923
_exptl_special_details
;
;
_diffrn_ambient_temperature     293(2)
_diffrn_radiation_type     MoK\a
_diffrn_radiation_wavelength     0.71073
_diffrn_radiation_source     'fine-focus sealed tube'
_diffrn_radiation_monochromator     graphite
_diffrn_measurement_device_type     'Bruker SMART CCD area-detector'
_diffrn_measurement_method     '\f and \w'
_diffrn_detector_area_resol_mean     0
_diffrn_reflns_number     16616
_diffrn_reflns_av_R_equivalents     0.0321
_diffrn_reflns_av_sigmaI/netI     0.0706
_diffrn_reflns_theta_min     1.96
_diffrn_reflns_theta_max     27.00
_diffrn_reflns_theta_full     27.00
_diffrn_measured_fraction_theta_max     0.994
_diffrn_measured_fraction_theta_full     0.994
_diffrn_reflns_limit_h_min     -10
_diffrn_reflns_limit_h_max     9
_diffrn_reflns_limit_k_min     -40
_diffrn_reflns_limit_k_max     37
_diffrn_reflns_limit_l_min     -13
_diffrn_reflns_limit_l_max     13
_diffrn_standards_number     0
_diffrn_standards_interval_count     0
_diffrn_standards_interval_time     0
_diffrn_standards_decay_%     ?
_refine_special_details
;
Refinement of <i>F</i>^2^ against ALL reflections. The weighted <i>R</i>-factor
<i>wR</i> and goodness of fit <i>S</i> are based on <i>F</i>^2^, conventional
<i>R</i>-factors <i>R</i> are based on <i>F</i>, with <i>F</i> set to zero for
negative <i>F</i>^2^. The threshold expression of <i>F</i>^2^ >
\s(<i>F</i>^2^) is used only for calculating <i>R</i>-factors(gt) <i>etc</i>.
and is not relevant to the choice of reflections for refinement.
<i>R</i>-factors based on <i>F</i>^2^ are statistically about twice as large
as those based on <i>F</i>, and <i>R</i>- factors based on ALL data will be
even larger.
;
_reflns_number_total     10596
_reflns_number_gt     6952
_reflns_threshold_expression     I>2sigma(I)
_refine_ls_structure_factor_coef     Fsqd
_refine_ls_matrix_type     full
_refine_ls_R_factor_all     0.0723
_refine_ls_R_factor_gt     0.0451
_refine_ls_wR_factor_gt     0.0969
_refine_ls_wR_factor_ref     0.1047
_refine_ls_goodness_of_fit_ref     1.011
_refine_ls_restrained_S_all     1.011
_refine_ls_number_reflns     10596
_refine_ls_number_parameters     613
_refine_ls_number_restraints     1
_refine_ls_hydrogen_treatment     constr
_refine_ls_weighting_scheme     calc
_refine_ls_weighting_details
         'calc w=1/[\s^2^(Fo^2^)+(0.0398P)^2^+0.0000P] where P=(Fo^2^+2Fc^2^)/3'
_atom_sites_solution_hydrogens     geom
_atom_sites_solution_primary     direct
_atom_sites_solution_secondary     difmap
_refine_ls_shift/su_max     0.002
_refine_ls_shift/su_mean     0.000
_refine_diff_density_max     0.461
_refine_diff_density_min     -0.230
_refine_ls_extinction_method     none
_refine_ls_extinction_coef     ?
_refine_ls_abs_structure_details     'Flack (1983), 4741 Friedel pairs'
_refine_ls_abs_structure_Flack     0.03(5)
loop_
    _atom_type_symbol
    _atom_type_description
    _atom_type_scat_dispersion_real
    _atom_type_scat_dispersion_imag
    _atom_type_scat_source
    'C' 'C' 0.0033 0.0016
                         'International Tables Vol C Tables 4.2.6.8 and 6.1.1.4'
    'H' 'H' 0.0000 0.0000
                         'International Tables Vol C Tables 4.2.6.8 and 6.1.1.4'
    'N' 'N' 0.0061 0.0033
                         'International Tables Vol C Tables 4.2.6.8 and 6.1.1.4'
    'O' 'O' 0.0106 0.0060
                         'International Tables Vol C Tables 4.2.6.8 and 6.1.1.4'
    'S' 'S' 0.1246 0.1234
                         'International Tables Vol C Tables 4.2.6.8 and 6.1.1.4'
    'Cl' 'Cl' 0.1484 0.1585
                         'International Tables Vol C Tables 4.2.6.8 and 6.1.1.4'
_computing_data_collection     '<i>SMART</i> (Bruker, 2001)'
_computing_cell_refinement     '<i>SAINT</i> (Bruker, 2002)'
_computing_data_reduction     '<i>SAINT</i> (Bruker, 2002)'
_computing_structure_solution     '<i>SHELXS97</i> (Sheldrick, 2008)'
_computing_structure_refinement     '<i>SHELXS97</i> (Sheldrick, 2008)'
_computing_molecular_graphics     '<i>SHELXTL</i> (Sheldrick, 2008)'
_computing_publication_material     '<i>SHELXTL</i> (Sheldrick, 2008)'
loop_
    _atom_site_type_symbol
    _atom_site_label
    _atom_site_fract_x
    _atom_site_fract_y
    _atom_site_fract_z
    _atom_site_U_iso_or_equiv
    _atom_site_adp_type
    _atom_site_calc_flag
    _atom_site_refinement_flags
    _atom_site_occupancy
    _atom_site_disorder_assembly
    _atom_site_disorder_group
    S S1 0.52338(11) 0.65114(3) 1.44011(7) 0.0497(2) Uani d . 1 . .
    S S2 0.28189(11) 0.72225(3) 0.73498(7) 0.0514(2) Uani d . 1 . .
    Cl Cl1 0.30129(14) 0.79642(3) 1.20908(12) 0.0902(3) Uani d . 1 . .
    Cl Cl2 0.49960(14) 0.57382(3) 0.94336(13) 0.0968(4) Uani d . 1 . .
    O O1 0.2265(3) 0.70066(9) 1.4129(2) 0.0801(8) Uani d . 1 . .
    O O2 0.5858(3) 0.67606(8) 0.7564(2) 0.0719(7) Uani d . 1 . .
    N N1 0.6791(3) 0.62791(8) 1.2769(2) 0.0554(7) Uani d . 1 . .
    N N2 0.5440(3) 0.65378(8) 1.2088(2) 0.0538(7) Uani d . 1 . .
    N N3 0.3140(3) 0.69429(8) 1.2328(2) 0.0454(6) Uani d . 1 . .
    H H3A 0.2929 0.7018 1.1536 0.054 Uiso calc R 1 . .
    N N4 0.1235(3) 0.73933(8) 0.9030(2) 0.0533(7) Uani d . 1 . .
    N N5 0.2624(3) 0.71246(8) 0.9642(2) 0.0499(7) Uani d . 1 . .
    N N6 0.4935(3) 0.67391(8) 0.9321(2) 0.0445(6) Uani d . 1 . .
    H H6A 0.5125 0.6636 1.0082 0.053 Uiso calc R 1 . .
    C C29 1.2728(7) 0.40459(13) 1.0712(4) 0.1108(17) Uani d . 1 . .
    H H29A 1.2768 0.3937 0.9898 0.166 Uiso calc R 1 . .
    H H29B 1.2288 0.3834 1.1164 0.166 Uiso calc R 1 . .
    H H29C 1.3888 0.4127 1.1216 0.166 Uiso calc R 1 . .
    C C30 1.1898(6) 0.47207(13) 0.9565(4) 0.0929(13) Uani d . 1 . .
    H H30A 1.2037 0.4578 0.8824 0.139 Uiso calc R 1 . .
    H H30B 1.2944 0.4878 0.9972 0.139 Uiso calc R 1 . .
    H H30C 1.0915 0.4909 0.9302 0.139 Uiso calc R 1 . .
    C C31 1.1585(6) 0.44060(13) 1.0499(4) 0.0782(11) Uani d . 1 . .
    H H31A 1.0418 0.4292 1.0062 0.094 Uiso calc R 1 . .
    C C32 1.1362(5) 0.46210(10) 1.1685(3) 0.0595(9) Uani d . 1 . .
    C C33 1.2762(5) 0.48006(13) 1.2603(4) 0.0748(11) Uani d . 1 . .
    H H33A 1.3891 0.4764 1.2540 0.090 Uiso calc R 1 . .
    C C34 1.2526(5) 0.50371(12) 1.3632(4) 0.0690(10) Uani d . 1 . .
    H H34A 1.3501 0.5157 1.4223 0.083 Uiso calc R 1 . .
    C C35 1.0877(4) 0.50968(9) 1.3787(3) 0.0477(8) Uani d . 1 . .
    C C36 0.9465(4) 0.48940(10) 1.2889(3) 0.0496(8) Uani d . 1 . .
    C C37 0.9756(5) 0.46662(10) 1.1890(3) 0.0563(9) Uani d . 1 . .
    H H37A 0.8797 0.4534 1.1318 0.068 Uiso calc R 1 . .
    C C38 0.7639(5) 0.49269(11) 1.2989(4) 0.0734(11) Uani d . 1 . .
    H H38A 0.7358 0.4665 1.3336 0.088 Uiso calc R 1 . .
    H H38B 0.6840 0.4956 1.2125 0.088 Uiso calc R 1 . .
    C C39 0.7276(4) 0.52832(10) 1.3808(3) 0.0555(9) Uani d . 1 . .
    H H39A 0.7067 0.5166 1.4574 0.067 Uiso calc R 1 . .
    H H39B 0.6216 0.5428 1.3324 0.067 Uiso calc R 1 . .
    C C40 0.8789(4) 0.56011(8) 1.4217(3) 0.0425(7) Uani d . 1 . .
    H H40A 0.8901 0.5716 1.3408 0.051 Uiso calc R 1 . .
    C C41 1.0566(4) 0.53761(9) 1.4854(3) 0.0480(7) Uani d . 1 . .
    C C42 1.1993(4) 0.57089(11) 1.5292(4) 0.0641(9) Uani d . 1 . .
    H H42A 1.3076 0.5572 1.5773 0.077 Uiso calc R 1 . .
    H H42B 1.2189 0.5836 1.4535 0.077 Uiso calc R 1 . .
    C C43 1.1580(5) 0.60547(12) 1.6125(4) 0.0763(11) Uani d . 1 . .
    H H43A 1.2547 0.6253 1.6365 0.092 Uiso calc R 1 . .
    H H43B 1.1438 0.5934 1.6908 0.092 Uiso calc R 1 . .
    C C44 0.9881(4) 0.62848(10) 1.5379(3) 0.0608(9) Uani d . 1 . .
    H H44A 0.9619 0.6500 1.5926 0.073 Uiso calc R 1 . .
    H H44B 1.0062 0.6422 1.4631 0.073 Uiso calc R 1 . .
    C C45 0.8311(4) 0.59840(9) 1.4937(3) 0.0484(8) Uani d . 1 . .
    C C46 1.0591(5) 0.50884(11) 1.6010(3) 0.0679(10) Uani d . 1 . .
    H H46A 1.1732 0.4963 1.6342 0.102 Uiso calc R 1 . .
    H H46B 0.9724 0.4872 1.5730 0.102 Uiso calc R 1 . .
    H H46C 1.0333 0.5252 1.6674 0.102 Uiso calc R 1 . .
    C C47 0.7623(5) 0.58685(11) 1.6091(3) 0.0626(9) Uani d . 1 . .
    H H47A 0.7361 0.6121 1.6482 0.094 Uiso calc R 1 . .
    H H47B 0.8506 0.5712 1.6716 0.094 Uiso calc R 1 . .
    H H47C 0.6579 0.5702 1.5790 0.094 Uiso calc R 1 . .
    C C48 0.6863(4) 0.62389(9) 1.3968(3) 0.0418(7) Uani d . 1 . .
    C C49 0.4519(4) 0.66797(9) 1.2826(3) 0.0426(7) Uani d . 1 . .
    C C50 0.2062(4) 0.70969(10) 1.3003(3) 0.0497(8) Uani d . 1 . .
    C C51 0.0620(4) 0.73779(9) 1.2263(3) 0.0446(7) Uani d . 1 . .
    C C52 -0.1106(4) 0.72410(11) 1.2042(3) 0.0549(8) Uani d . 1 . .
    H H52A -0.1326 0.6981 1.2351 0.066 Uiso calc R 1 . .
    C C53 -0.2474(5) 0.74882(12) 1.1371(3) 0.0660(10) Uani d . 1 . .
    H H53A -0.3620 0.7392 1.1217 0.079 Uiso calc R 1 . .
    C C54 -0.2178(5) 0.78801(12) 1.0918(3) 0.0645(10) Uani d . 1 . .
    H H54A -0.3117 0.8046 1.0463 0.077 Uiso calc R 1 . .
    C C55 -0.0479(5) 0.80212(12) 1.1148(3) 0.0643(10) Uani d . 1 . .
    H H55A -0.0264 0.8285 1.0864 0.077 Uiso calc R 1 . .
    C C56 0.0897(4) 0.77689(10) 1.1801(3) 0.0516(8) Uani d . 1 . .
    C C17 0.4778(7) 0.90964(14) 0.2173(6) 0.1203(19) Uani d . 1 . .
    H H17A 0.5556 0.9249 0.1810 0.180 Uiso calc R 1 . .
    H H17B 0.3730 0.9023 0.1502 0.180 Uiso calc R 1 . .
    H H17C 0.5350 0.8845 0.2577 0.180 Uiso calc R 1 . .
    C C15 0.4303(5) 0.93651(12) 0.3162(4) 0.0800(11) Uani d . 1 . .
    H H15A 0.5392 0.9414 0.3858 0.096 Uiso calc R 1 . .
    C C16 0.3622(6) 0.97866(13) 0.2633(5) 0.1070(16) Uani d . 1 . .
    H H16A 0.4455 0.9919 0.2276 0.160 Uiso calc R 1 . .
    H H16B 0.3450 0.9958 0.3312 0.160 Uiso calc R 1 . .
    H H16C 0.2524 0.9753 0.1971 0.160 Uiso calc R 1 . .
    C C13 0.3063(5) 0.91287(10) 0.3756(4) 0.0602(9) Uani d . 1 . .
    C C14 0.3584(4) 0.89840(10) 0.4994(4) 0.0639(9) Uani d . 1 . .
    H H14A 0.4713 0.9048 0.5508 0.077 Uiso calc R 1 . .
    C C8 0.2500(4) 0.87438(10) 0.5529(3) 0.0540(8) Uani d . 1 . .
    C C9 0.0814(4) 0.86399(9) 0.4786(3) 0.0444(7) Uani d . 1 . .
    C C11 0.0256(4) 0.88025(10) 0.3529(3) 0.0560(8) Uani d . 1 . .
    H H11A -0.0889 0.8749 0.3027 0.067 Uiso calc R 1 . .
    C C12 0.1319(5) 0.90370(11) 0.3003(3) 0.0626(9) Uani d . 1 . .
    H H12A 0.0898 0.9135 0.2161 0.075 Uiso calc R 1 . .
    C C7 0.3267(5) 0.85860(14) 0.6897(4) 0.0857(12) Uani d . 1 . .
    H H7A 0.4205 0.8390 0.6916 0.103 Uiso calc R 1 . .
    H H7B 0.3783 0.8821 0.7445 0.103 Uiso calc R 1 . .
    C C6 0.1969(4) 0.83739(11) 0.7452(3) 0.0603(9) Uani d . 1 . .
    H H6B 0.1296 0.8584 0.7749 0.072 Uiso calc R 1 . .
    H H6C 0.2589 0.8203 0.8184 0.072 Uiso calc R 1 . .
    C C5 0.0729(4) 0.80979(9) 0.6425(3) 0.0412(7) Uani d . 1 . .
    H H5B 0.1503 0.7945 0.6030 0.049 Uiso calc R 1 . .
    C C10 -0.0424(4) 0.83779(9) 0.5317(3) 0.0404(7) Uani d . 1 . .
    C C1 -0.1557(4) 0.80806(9) 0.4271(3) 0.0472(7) Uani d . 1 . .
    H H1B -0.2385 0.8248 0.3622 0.057 Uiso calc R 1 . .
    H H1C -0.0797 0.7938 0.3854 0.057 Uiso calc R 1 . .
    C C2 -0.2580(4) 0.77503(10) 0.4787(3) 0.0561(8) Uani d . 1 . .
    H H2B -0.3415 0.7889 0.5144 0.067 Uiso calc R 1 . .
    H H2C -0.3231 0.7571 0.4086 0.067 Uiso calc R 1 . .
    C C3 -0.1317(4) 0.74846(10) 0.5827(3) 0.0519(8) Uani d . 1 . .
    H H3B -0.0531 0.7335 0.5450 0.062 Uiso calc R 1 . .
    H H3C -0.1983 0.7279 0.6145 0.062 Uiso calc R 1 . .
    C C4 -0.0228(4) 0.77502(10) 0.6959(3) 0.0448(7) Uani d . 1 . .
    C C20 -0.1634(4) 0.86973(11) 0.5727(3) 0.0623(10) Uani d . 1 . .
    H H20A -0.2291 0.8855 0.4987 0.093 Uiso calc R 1 . .
    H H20B -0.0929 0.8885 0.6362 0.093 Uiso calc R 1 . .
    H H20C -0.2430 0.8549 0.6083 0.093 Uiso calc R 1 . .
    C C19 -0.1391(5) 0.79158(11) 0.7772(3) 0.0663(10) Uani d . 1 . .
    H H19A -0.1936 0.7683 0.8067 0.099 Uiso calc R 1 . .
    H H19B -0.2282 0.8098 0.7253 0.099 Uiso calc R 1 . .
    H H19C -0.0676 0.8069 0.8501 0.099 Uiso calc R 1 . .
    C C18 0.1151(4) 0.74680(9) 0.7841(3) 0.0443(7) Uani d . 1 . .
    C C21 0.3522(4) 0.70156(8) 0.8882(3) 0.0394(7) Uani d . 1 . .
    C C22 0.6025(4) 0.66216(9) 0.8636(3) 0.0447(7) Uani d . 1 . .
    C C28 0.7144(4) 0.59235(10) 0.9710(3) 0.0569(9) Uani d . 1 . .
    C C23 0.7442(4) 0.63191(9) 0.9305(3) 0.0446(7) Uani d . 1 . .
    C C27 0.8494(6) 0.56572(12) 1.0292(4) 0.0773(11) Uani d . 1 . .
    H H27A 0.8259 0.5392 1.0555 0.093 Uiso calc R 1 . .
    C C26 1.0188(6) 0.57842(15) 1.0484(4) 0.0890(14) Uani d . 1 . .
    H H26A 1.1110 0.5604 1.0876 0.107 Uiso calc R 1 . .
    C C25 1.0531(5) 0.61742(14) 1.0102(4) 0.0811(12) Uani d . 1 . .
    H H25A 1.1685 0.6262 1.0246 0.097 Uiso calc R 1 . .
    C C24 0.9155(5) 0.64378(11) 0.9499(3) 0.0653(10) Uani d . 1 . .
    H H24A 0.9396 0.6701 0.9221 0.078 Uiso calc R 1 . .
loop_
    _atom_site_aniso_label
    _atom_site_aniso_U_11
    _atom_site_aniso_U_22
    _atom_site_aniso_U_33
    _atom_site_aniso_U_12
    _atom_site_aniso_U_13
    _atom_site_aniso_U_23
    S1 0.0596(5) 0.0572(5) 0.0345(4) 0.0170(4) 0.0173(4) 0.0088(4)
    S2 0.0595(5) 0.0619(5) 0.0350(4) 0.0233(4) 0.0174(4) 0.0106(4)
    Cl1 0.0772(7) 0.0690(7) 0.1314(9) -0.0054(5) 0.0419(7) 0.0057(6)
    Cl2 0.0791(7) 0.0562(6) 0.1599(12) -0.0030(5) 0.0426(7) 0.0089(6)
    O1 0.0897(19) 0.113(2) 0.0447(15) 0.0469(16) 0.0317(14) 0.0243(14)
    O2 0.0875(18) 0.0914(17) 0.0450(14) 0.0372(14) 0.0325(14) 0.0237(13)
    N1 0.0585(17) 0.0676(18) 0.0421(16) 0.0281(15) 0.0181(13) 0.0142(14)
    N2 0.0621(17) 0.0638(17) 0.0402(15) 0.0278(14) 0.0223(14) 0.0149(14)
    N3 0.0517(16) 0.0531(16) 0.0338(14) 0.0150(12) 0.0166(13) 0.0094(11)
    N4 0.0616(17) 0.0605(17) 0.0418(16) 0.0258(14) 0.0215(14) 0.0123(13)
    N5 0.0561(17) 0.0588(17) 0.0375(14) 0.0246(13) 0.0180(13) 0.0128(13)
    N6 0.0538(16) 0.0513(15) 0.0280(13) 0.0175(12) 0.0115(12) 0.0094(11)
    C29 0.177(5) 0.070(3) 0.090(3) 0.041(3) 0.045(3) 0.005(2)
    C30 0.137(4) 0.076(3) 0.082(3) 0.015(3) 0.057(3) 0.007(2)
    C31 0.100(3) 0.078(3) 0.072(3) 0.028(2) 0.049(2) 0.009(2)
    C32 0.065(3) 0.056(2) 0.064(2) 0.0106(18) 0.029(2) 0.0133(18)
    C33 0.051(2) 0.099(3) 0.088(3) 0.025(2) 0.041(2) 0.013(2)
    C34 0.049(2) 0.082(3) 0.076(3) 0.0087(18) 0.017(2) 0.001(2)
    C35 0.049(2) 0.0442(18) 0.053(2) 0.0119(15) 0.0198(17) 0.0141(15)
    C36 0.054(2) 0.0452(18) 0.057(2) 0.0072(15) 0.0269(18) 0.0058(15)
    C37 0.062(2) 0.0461(19) 0.062(2) 0.0063(15) 0.0204(18) 0.0011(16)
    C38 0.062(2) 0.062(2) 0.101(3) -0.0085(18) 0.033(2) -0.019(2)
    C39 0.049(2) 0.0493(19) 0.074(2) 0.0058(15) 0.0270(18) -0.0014(16)
    C40 0.0431(18) 0.0412(17) 0.0438(18) 0.0064(13) 0.0139(14) 0.0070(13)
    C41 0.0495(19) 0.0480(18) 0.0452(18) 0.0065(14) 0.0118(15) 0.0069(14)
    C42 0.0412(19) 0.072(2) 0.072(2) 0.0059(17) 0.0060(17) 0.0001(19)
    C43 0.061(2) 0.069(2) 0.083(3) 0.0004(19) -0.005(2) -0.010(2)
    C44 0.067(2) 0.0479(19) 0.058(2) 0.0054(17) 0.0027(18) -0.0058(17)
    C45 0.064(2) 0.0423(18) 0.0383(18) 0.0084(15) 0.0142(16) 0.0027(14)
    C46 0.086(3) 0.061(2) 0.056(2) 0.0218(19) 0.021(2) 0.0188(18)
    C47 0.078(2) 0.068(2) 0.0438(19) 0.0313(18) 0.0213(18) 0.0168(17)
    C48 0.0447(18) 0.0412(17) 0.0399(17) 0.0047(14) 0.0130(14) 0.0063(14)
    C49 0.052(2) 0.0425(17) 0.0339(17) 0.0052(14) 0.0128(15) 0.0059(13)
    C50 0.051(2) 0.057(2) 0.045(2) 0.0073(15) 0.0192(17) 0.0017(16)
    C51 0.048(2) 0.050(2) 0.0374(17) 0.0132(15) 0.0156(15) 0.0020(14)
    C52 0.056(2) 0.056(2) 0.053(2) 0.0085(17) 0.0169(17) -0.0011(17)
    C53 0.060(2) 0.070(3) 0.059(2) 0.0040(19) 0.0048(19) -0.020(2)
    C54 0.067(3) 0.072(3) 0.049(2) 0.028(2) 0.0085(18) -0.0055(18)
    C55 0.083(3) 0.060(2) 0.053(2) 0.022(2) 0.026(2) 0.0051(18)
    C56 0.052(2) 0.057(2) 0.049(2) 0.0078(17) 0.0200(17) -0.0085(17)
    C17 0.130(4) 0.085(3) 0.192(5) 0.003(3) 0.120(4) 0.007(3)
    C15 0.075(3) 0.076(3) 0.099(3) -0.004(2) 0.042(2) 0.017(2)
    C16 0.128(4) 0.068(3) 0.146(4) -0.004(3) 0.073(4) 0.023(3)
    C13 0.054(2) 0.052(2) 0.080(3) 0.0047(16) 0.027(2) 0.0099(18)
    C14 0.044(2) 0.057(2) 0.079(3) 0.0034(16) 0.0022(19) 0.0116(19)
    C8 0.050(2) 0.0482(19) 0.056(2) -0.0006(15) 0.0043(17) 0.0103(16)
    C9 0.0482(19) 0.0411(17) 0.0403(18) 0.0116(14) 0.0074(15) 0.0049(14)
    C11 0.051(2) 0.064(2) 0.049(2) 0.0037(16) 0.0086(16) 0.0159(17)
    C12 0.060(2) 0.072(2) 0.058(2) 0.0040(18) 0.0208(19) 0.0189(18)
    C7 0.081(3) 0.083(3) 0.065(3) -0.019(2) -0.020(2) 0.019(2)
    C6 0.067(2) 0.059(2) 0.042(2) 0.0027(17) -0.0044(17) 0.0042(16)
    C5 0.0468(18) 0.0395(16) 0.0339(16) 0.0106(13) 0.0066(14) 0.0013(13)
    C10 0.0419(17) 0.0442(16) 0.0334(17) 0.0108(13) 0.0087(14) 0.0020(13)
    C1 0.0466(18) 0.0549(19) 0.0348(17) 0.0064(15) 0.0038(14) 0.0079(14)
    C2 0.050(2) 0.062(2) 0.051(2) -0.0032(16) 0.0058(16) 0.0103(17)
    C3 0.055(2) 0.0507(19) 0.048(2) -0.0046(15) 0.0115(16) 0.0088(15)
    C4 0.0394(17) 0.0565(19) 0.0388(17) 0.0161(14) 0.0120(15) 0.0080(15)
    C20 0.067(2) 0.065(2) 0.054(2) 0.0263(18) 0.0161(18) 0.0076(17)
    C19 0.075(2) 0.075(2) 0.057(2) 0.029(2) 0.0327(19) 0.0153(18)
    C18 0.056(2) 0.0406(17) 0.0385(18) 0.0100(14) 0.0166(16) 0.0013(14)
    C21 0.0450(18) 0.0393(16) 0.0339(16) 0.0099(13) 0.0117(14) 0.0050(13)
    C22 0.0527(19) 0.0465(18) 0.0358(18) 0.0077(14) 0.0146(16) 0.0023(14)
    C28 0.061(2) 0.050(2) 0.064(2) 0.0150(16) 0.0237(18) 0.0098(17)
    C23 0.050(2) 0.0479(19) 0.0369(17) 0.0102(15) 0.0136(15) -0.0028(14)
    C27 0.085(3) 0.053(2) 0.093(3) 0.024(2) 0.026(3) 0.022(2)
    C26 0.086(3) 0.080(3) 0.088(3) 0.046(3) 0.006(3) 0.014(2)
    C25 0.046(2) 0.078(3) 0.109(3) 0.017(2) 0.007(2) -0.008(3)
    C24 0.059(2) 0.055(2) 0.080(3) 0.0098(18) 0.018(2) 0.0024(18)
_geom_special_details
;
All e.s.d.'s (except the e.s.d. in the dihedral angle between two l.s. planes)
are estimated using the full covariance matrix. The cell e.s.d.'s are taken
into account individually in the estimation of e.s.d.'s in distances, angles
and torsion angles; correlations between e.s.d.'s in cell parameters are only
used when they are defined by crystal symmetry. An approximate (isotropic)
treatment of cell e.s.d.'s is used for estimating e.s.d.'s involving l.s.
planes.
;
loop_
    _geom_bond_atom_site_label_1
    _geom_bond_atom_site_label_2
    _geom_bond_site_symmetry_2
    _geom_bond_distance
    _geom_bond_publ_flag
    S1 C49 . 1.721(3) ?
    S1 C48 . 1.739(3) ?
    S2 C21 . 1.722(3) ?
    S2 C18 . 1.756(3) ?
    Cl1 C56 . 1.737(3) ?
    Cl2 C28 . 1.751(4) ?
    O1 C50 . 1.220(4) ?
    O2 C22 . 1.216(3) ?
    N1 C48 . 1.294(3) ?
    N1 N2 . 1.383(3) ?
    N2 C49 . 1.318(3) ?
    N3 C49 . 1.361(4) ?
    N3 C50 . 1.376(4) ?
    N3 H3A . 0.8600 ?
    N4 C18 . 1.295(3) ?
    N4 N5 . 1.402(3) ?
    N5 C21 . 1.290(3) ?
    N6 C22 . 1.353(3) ?
    N6 C21 . 1.398(4) ?
    N6 H6A . 0.8600 ?
    C29 C31 . 1.441(5) ?
    C29 H29A . 0.9600 ?
    C29 H29B . 0.9600 ?
    C29 H29C . 0.9600 ?
    C30 C31 . 1.499(5) ?
    C30 H30A . 0.9600 ?
    C30 H30B . 0.9600 ?
    C30 H30C . 0.9600 ?
    C31 C32 . 1.515(5) ?
    C31 H31A . 0.9800 ?
    C32 C37 . 1.371(4) ?
    C32 C33 . 1.381(5) ?
    C33 C34 . 1.406(5) ?
    C33 H33A . 0.9300 ?
    C34 C35 . 1.387(4) ?
    C34 H34A . 0.9300 ?
    C35 C36 . 1.409(4) ?
    C35 C41 . 1.539(4) ?
    C36 C37 . 1.381(4) ?
    C36 C38 . 1.495(4) ?
    C37 H37A . 0.9300 ?
    C38 C39 . 1.522(4) ?
    C38 H38A . 0.9700 ?
    C38 H38B . 0.9700 ?
    C39 C40 . 1.537(4) ?
    C39 H39A . 0.9700 ?
    C39 H39B . 0.9700 ?
    C40 C41 . 1.555(4) ?
    C40 C45 . 1.556(4) ?
    C40 H40A . 0.9800 ?
    C41 C42 . 1.525(4) ?
    C41 C46 . 1.550(4) ?
    C42 C43 . 1.522(5) ?
    C42 H42A . 0.9700 ?
    C42 H42B . 0.9700 ?
    C43 C44 . 1.542(5) ?
    C43 H43A . 0.9700 ?
    C43 H43B . 0.9700 ?
    C44 C45 . 1.536(5) ?
    C44 H44A . 0.9700 ?
    C44 H44B . 0.9700 ?
    C45 C48 . 1.543(4) ?
    C45 C47 . 1.555(4) ?
    C46 H46A . 0.9600 ?
    C46 H46B . 0.9600 ?
    C46 H46C . 0.9600 ?
    C47 H47A . 0.9600 ?
    C47 H47B . 0.9600 ?
    C47 H47C . 0.9600 ?
    C50 C51 . 1.491(4) ?
    C51 C56 . 1.385(4) ?
    C51 C52 . 1.394(4) ?
    C52 C53 . 1.367(5) ?
    C52 H52A . 0.9300 ?
    C53 C54 . 1.389(5) ?
    C53 H53A . 0.9300 ?
    C54 C55 . 1.377(5) ?
    C54 H54A . 0.9300 ?
    C55 C56 . 1.375(5) ?
    C55 H55A . 0.9300 ?
    C17 C15 . 1.508(6) ?
    C17 H17A . 0.9600 ?
    C17 H17B . 0.9600 ?
    C17 H17C . 0.9600 ?
    C15 C16 . 1.499(6) ?
    C15 C13 . 1.529(5) ?
    C15 H15A . 0.9800 ?
    C16 H16A . 0.9600 ?
    C16 H16B . 0.9600 ?
    C16 H16C . 0.9600 ?
    C13 C14 . 1.365(5) ?
    C13 C12 . 1.419(5) ?
    C14 C8 . 1.403(4) ?
    C14 H14A . 0.9300 ?
    C8 C9 . 1.388(4) ?
    C8 C7 . 1.516(5) ?
    C9 C11 . 1.404(4) ?
    C9 C10 . 1.530(4) ?
    C11 C12 . 1.375(4) ?
    C11 H11A . 0.9300 ?
    C12 H12A . 0.9300 ?
    C7 C6 . 1.503(5) ?
    C7 H7A . 0.9700 ?
    C7 H7B . 0.9700 ?
    C6 C5 . 1.530(4) ?
    C6 H6B . 0.9700 ?
    C6 H6C . 0.9700 ?
    C5 C4 . 1.552(4) ?
    C5 C10 . 1.560(4) ?
    C5 H5B . 0.9800 ?
    C10 C1 . 1.548(4) ?
    C10 C20 . 1.555(4) ?
    C1 C2 . 1.536(4) ?
    C1 H1B . 0.9700 ?
    C1 H1C . 0.9700 ?
    C2 C3 . 1.528(4) ?
    C2 H2B . 0.9700 ?
    C2 H2C . 0.9700 ?
    C3 C4 . 1.532(4) ?
    C3 H3B . 0.9700 ?
    C3 H3C . 0.9700 ?
    C4 C18 . 1.520(4) ?
    C4 C19 . 1.551(4) ?
    C20 H20A . 0.9600 ?
    C20 H20B . 0.9600 ?
    C20 H20C . 0.9600 ?
    C19 H19A . 0.9600 ?
    C19 H19B . 0.9600 ?
    C19 H19C . 0.9600 ?
    C22 C23 . 1.499(4) ?
    C28 C27 . 1.370(5) ?
    C28 C23 . 1.379(4) ?
    C23 C24 . 1.371(4) ?
    C27 C26 . 1.365(6) ?
    C27 H27A . 0.9300 ?
    C26 C25 . 1.363(6) ?
    C26 H26A . 0.9300 ?
    C25 C24 . 1.383(5) ?
    C25 H25A . 0.9300 ?
    C24 H24A . 0.9300 ?
loop_
    _geom_angle_atom_site_label_1
    _geom_angle_atom_site_label_2
    _geom_angle_atom_site_label_3
    _geom_angle_site_symmetry_1
    _geom_angle_site_symmetry_3
    _geom_angle
    _geom_angle_publ_flag
    C49 S1 C48 . . 86.61(14) ?
    C21 S2 C18 . . 86.33(14) ?
    C48 N1 N2 . . 113.1(2) ?
    C49 N2 N1 . . 111.4(2) ?
    C49 N3 C50 . . 124.5(2) ?
    C49 N3 H3A . . 117.8 ?
    C50 N3 H3A . . 117.8 ?
    C18 N4 N5 . . 112.7(2) ?
    C21 N5 N4 . . 111.8(2) ?
    C22 N6 C21 . . 124.8(2) ?
    C22 N6 H6A . . 117.6 ?
    C21 N6 H6A . . 117.6 ?
    C31 C29 H29A . . 109.5 ?
    C31 C29 H29B . . 109.5 ?
    H29A C29 H29B . . 109.5 ?
    C31 C29 H29C . . 109.5 ?
    H29A C29 H29C . . 109.5 ?
    H29B C29 H29C . . 109.5 ?
    C31 C30 H30A . . 109.5 ?
    C31 C30 H30B . . 109.5 ?
    H30A C30 H30B . . 109.5 ?
    C31 C30 H30C . . 109.5 ?
    H30A C30 H30C . . 109.5 ?
    H30B C30 H30C . . 109.5 ?
    C29 C31 C30 . . 114.7(3) ?
    C29 C31 C32 . . 116.8(3) ?
    C30 C31 C32 . . 111.0(3) ?
    C29 C31 H31A . . 104.2 ?
    C30 C31 H31A . . 104.2 ?
    C32 C31 H31A . . 104.2 ?
    C37 C32 C33 . . 115.6(3) ?
    C37 C32 C31 . . 122.4(4) ?
    C33 C32 C31 . . 121.9(3) ?
    C32 C33 C34 . . 121.8(3) ?
    C32 C33 H33A . . 119.1 ?
    C34 C33 H33A . . 119.1 ?
    C35 C34 C33 . . 121.6(4) ?
    C35 C34 H34A . . 119.2 ?
    C33 C34 H34A . . 119.2 ?
    C34 C35 C36 . . 116.4(3) ?
    C34 C35 C41 . . 122.8(3) ?
    C36 C35 C41 . . 120.8(3) ?
    C37 C36 C35 . . 120.0(3) ?
    C37 C36 C38 . . 119.2(3) ?
    C35 C36 C38 . . 120.8(3) ?
    C32 C37 C36 . . 124.4(3) ?
    C32 C37 H37A . . 117.8 ?
    C36 C37 H37A . . 117.8 ?
    C36 C38 C39 . . 116.9(3) ?
    C36 C38 H38A . . 108.1 ?
    C39 C38 H38A . . 108.1 ?
    C36 C38 H38B . . 108.1 ?
    C39 C38 H38B . . 108.1 ?
    H38A C38 H38B . . 107.3 ?
    C38 C39 C40 . . 113.1(2) ?
    C38 C39 H39A . . 109.0 ?
    C40 C39 H39A . . 109.0 ?
    C38 C39 H39B . . 109.0 ?
    C40 C39 H39B . . 109.0 ?
    H39A C39 H39B . . 107.8 ?
    C39 C40 C41 . . 111.0(2) ?
    C39 C40 C45 . . 112.0(2) ?
    C41 C40 C45 . . 117.6(3) ?
    C39 C40 H40A . . 105.0 ?
    C41 C40 H40A . . 105.0 ?
    C45 C40 H40A . . 105.0 ?
    C42 C41 C35 . . 111.4(3) ?
    C42 C41 C46 . . 109.3(3) ?
    C35 C41 C46 . . 107.5(2) ?
    C42 C41 C40 . . 108.3(2) ?
    C35 C41 C40 . . 105.1(2) ?
    C46 C41 C40 . . 115.2(2) ?
    C43 C42 C41 . . 114.6(3) ?
    C43 C42 H42A . . 108.6 ?
    C41 C42 H42A . . 108.6 ?
    C43 C42 H42B . . 108.6 ?
    C41 C42 H42B . . 108.6 ?
    H42A C42 H42B . . 107.6 ?
    C42 C43 C44 . . 110.0(3) ?
    C42 C43 H43A . . 109.7 ?
    C44 C43 H43A . . 109.7 ?
    C42 C43 H43B . . 109.7 ?
    C44 C43 H43B . . 109.7 ?
    H43A C43 H43B . . 108.2 ?
    C45 C44 C43 . . 112.0(3) ?
    C45 C44 H44A . . 109.2 ?
    C43 C44 H44A . . 109.2 ?
    C45 C44 H44B . . 109.2 ?
    C43 C44 H44B . . 109.2 ?
    H44A C44 H44B . . 107.9 ?
    C44 C45 C48 . . 105.1(2) ?
    C44 C45 C47 . . 110.2(3) ?
    C48 C45 C47 . . 107.7(2) ?
    C44 C45 C40 . . 110.4(3) ?
    C48 C45 C40 . . 108.4(2) ?
    C47 C45 C40 . . 114.7(2) ?
    C41 C46 H46A . . 109.5 ?
    C41 C46 H46B . . 109.5 ?
    H46A C46 H46B . . 109.5 ?
    C41 C46 H46C . . 109.5 ?
    H46A C46 H46C . . 109.5 ?
    H46B C46 H46C . . 109.5 ?
    C45 C47 H47A . . 109.5 ?
    C45 C47 H47B . . 109.5 ?
    H47A C47 H47B . . 109.5 ?
    C45 C47 H47C . . 109.5 ?
    H47A C47 H47C . . 109.5 ?
    H47B C47 H47C . . 109.5 ?
    N1 C48 C45 . . 122.7(3) ?
    N1 C48 S1 . . 114.2(2) ?
    C45 C48 S1 . . 123.1(2) ?
    N2 C49 N3 . . 120.0(2) ?
    N2 C49 S1 . . 114.7(2) ?
    N3 C49 S1 . . 125.3(2) ?
    O1 C50 N3 . . 122.2(3) ?
    O1 C50 C51 . . 122.3(3) ?
    N3 C50 C51 . . 115.5(3) ?
    C56 C51 C52 . . 118.3(3) ?
    C56 C51 C50 . . 123.8(3) ?
    C52 C51 C50 . . 117.9(3) ?
    C53 C52 C51 . . 120.1(3) ?
    C53 C52 H52A . . 119.9 ?
    C51 C52 H52A . . 119.9 ?
    C52 C53 C54 . . 121.0(4) ?
    C52 C53 H53A . . 119.5 ?
    C54 C53 H53A . . 119.5 ?
    C55 C54 C53 . . 119.4(3) ?
    C55 C54 H54A . . 120.3 ?
    C53 C54 H54A . . 120.3 ?
    C54 C55 C56 . . 119.6(4) ?
    C54 C55 H55A . . 120.2 ?
    C56 C55 H55A . . 120.2 ?
    C55 C56 C51 . . 121.6(3) ?
    C55 C56 Cl1 . . 117.9(3) ?
    C51 C56 Cl1 . . 120.5(3) ?
    C15 C17 H17A . . 109.5 ?
    C15 C17 H17B . . 109.5 ?
    H17A C17 H17B . . 109.5 ?
    C15 C17 H17C . . 109.5 ?
    H17A C17 H17C . . 109.5 ?
    H17B C17 H17C . . 109.5 ?
    C16 C15 C17 . . 112.0(4) ?
    C16 C15 C13 . . 113.4(3) ?
    C17 C15 C13 . . 110.5(3) ?
    C16 C15 H15A . . 106.8 ?
    C17 C15 H15A . . 106.8 ?
    C13 C15 H15A . . 106.8 ?
    C15 C16 H16A . . 109.5 ?
    C15 C16 H16B . . 109.5 ?
    H16A C16 H16B . . 109.5 ?
    C15 C16 H16C . . 109.5 ?
    H16A C16 H16C . . 109.5 ?
    H16B C16 H16C . . 109.5 ?
    C14 C13 C12 . . 117.3(3) ?
    C14 C13 C15 . . 122.4(3) ?
    C12 C13 C15 . . 120.2(3) ?
    C13 C14 C8 . . 123.2(3) ?
    C13 C14 H14A . . 118.4 ?
    C8 C14 H14A . . 118.4 ?
    C9 C8 C14 . . 119.9(3) ?
    C9 C8 C7 . . 122.1(3) ?
    C14 C8 C7 . . 117.9(3) ?
    C8 C9 C11 . . 116.8(3) ?
    C8 C9 C10 . . 122.2(3) ?
    C11 C9 C10 . . 121.0(3) ?
    C12 C11 C9 . . 123.3(3) ?
    C12 C11 H11A . . 118.4 ?
    C9 C11 H11A . . 118.4 ?
    C11 C12 C13 . . 119.5(3) ?
    C11 C12 H12A . . 120.3 ?
    C13 C12 H12A . . 120.3 ?
    C6 C7 C8 . . 114.6(3) ?
    C6 C7 H7A . . 108.6 ?
    C8 C7 H7A . . 108.6 ?
    C6 C7 H7B . . 108.6 ?
    C8 C7 H7B . . 108.6 ?
    H7A C7 H7B . . 107.6 ?
    C7 C6 C5 . . 109.8(3) ?
    C7 C6 H6B . . 109.7 ?
    C5 C6 H6B . . 109.7 ?
    C7 C6 H6C . . 109.7 ?
    C5 C6 H6C . . 109.7 ?
    H6B C6 H6C . . 108.2 ?
    C6 C5 C4 . . 114.9(2) ?
    C6 C5 C10 . . 109.8(2) ?
    C4 C5 C10 . . 117.0(2) ?
    C6 C5 H5B . . 104.5 ?
    C4 C5 H5B . . 104.5 ?
    C10 C5 H5B . . 104.5 ?
    C9 C10 C1 . . 111.0(2) ?
    C9 C10 C20 . . 106.0(2) ?
    C1 C10 C20 . . 109.5(2) ?
    C9 C10 C5 . . 107.7(2) ?
    C1 C10 C5 . . 107.3(2) ?
    C20 C10 C5 . . 115.3(2) ?
    C2 C1 C10 . . 114.2(2) ?
    C2 C1 H1B . . 108.7 ?
    C10 C1 H1B . . 108.7 ?
    C2 C1 H1C . . 108.7 ?
    C10 C1 H1C . . 108.7 ?
    H1B C1 H1C . . 107.6 ?
    C3 C2 C1 . . 110.2(2) ?
    C3 C2 H2B . . 109.6 ?
    C1 C2 H2B . . 109.6 ?
    C3 C2 H2C . . 109.6 ?
    C1 C2 H2C . . 109.6 ?
    H2B C2 H2C . . 108.1 ?
    C2 C3 C4 . . 112.3(3) ?
    C2 C3 H3B . . 109.1 ?
    C4 C3 H3B . . 109.1 ?
    C2 C3 H3C . . 109.1 ?
    C4 C3 H3C . . 109.1 ?
    H3B C3 H3C . . 107.9 ?
    C18 C4 C3 . . 108.1(3) ?
    C18 C4 C19 . . 106.6(2) ?
    C3 C4 C19 . . 110.7(3) ?
    C18 C4 C5 . . 108.3(2) ?
    C3 C4 C5 . . 108.6(2) ?
    C19 C4 C5 . . 114.4(3) ?
    C10 C20 H20A . . 109.5 ?
    C10 C20 H20B . . 109.5 ?
    H20A C20 H20B . . 109.5 ?
    C10 C20 H20C . . 109.5 ?
    H20A C20 H20C . . 109.5 ?
    H20B C20 H20C . . 109.5 ?
    C4 C19 H19A . . 109.5 ?
    C4 C19 H19B . . 109.5 ?
    H19A C19 H19B . . 109.5 ?
    C4 C19 H19C . . 109.5 ?
    H19A C19 H19C . . 109.5 ?
    H19B C19 H19C . . 109.5 ?
    N4 C18 C4 . . 123.5(3) ?
    N4 C18 S2 . . 113.6(2) ?
    C4 C18 S2 . . 122.9(2) ?
    N5 C21 N6 . . 119.7(2) ?
    N5 C21 S2 . . 115.6(2) ?
    N6 C21 S2 . . 124.7(2) ?
    O2 C22 N6 . . 121.3(3) ?
    O2 C22 C23 . . 123.5(3) ?
    N6 C22 C23 . . 115.2(2) ?
    C27 C28 C23 . . 121.8(3) ?
    C27 C28 Cl2 . . 117.7(3) ?
    C23 C28 Cl2 . . 120.4(3) ?
    C24 C23 C28 . . 117.5(3) ?
    C24 C23 C22 . . 118.0(3) ?
    C28 C23 C22 . . 124.5(3) ?
    C26 C27 C28 . . 119.5(4) ?
    C26 C27 H27A . . 120.2 ?
    C28 C27 H27A . . 120.2 ?
    C25 C26 C27 . . 120.2(4) ?
    C25 C26 H26A . . 119.9 ?
    C27 C26 H26A . . 119.9 ?
    C26 C25 C24 . . 119.7(4) ?
    C26 C25 H25A . . 120.1 ?
    C24 C25 H25A . . 120.1 ?
    C23 C24 C25 . . 121.2(4) ?
    C23 C24 H24A . . 119.4 ?
    C25 C24 H24A . . 119.4 ?
loop_
    _geom_torsion_atom_site_label_1
    _geom_torsion_atom_site_label_2
    _geom_torsion_atom_site_label_3
    _geom_torsion_atom_site_label_4
    _geom_torsion_site_symmetry_1
    _geom_torsion_site_symmetry_2
    _geom_torsion_site_symmetry_3
    _geom_torsion_site_symmetry_4
    _geom_torsion
    _geom_torsion_publ_flag
    C48 N1 N2 C49 . . . . -0.9(4) ?
    C18 N4 N5 C21 . . . . 0.8(4) ?
    C29 C31 C32 C37 . . . . -121.4(5) ?
    C30 C31 C32 C37 . . . . 104.6(4) ?
    C29 C31 C32 C33 . . . . 61.5(5) ?
    C30 C31 C32 C33 . . . . -72.5(5) ?
    C37 C32 C33 C34 . . . . -4.0(5) ?
    C31 C32 C33 C34 . . . . 173.3(3) ?
    C32 C33 C34 C35 . . . . 1.0(6) ?
    C33 C34 C35 C36 . . . . 2.4(5) ?
    C33 C34 C35 C41 . . . . -176.2(3) ?
    C34 C35 C36 C37 . . . . -2.6(4) ?
    C41 C35 C36 C37 . . . . 176.0(3) ?
    C34 C35 C36 C38 . . . . 178.2(3) ?
    C41 C35 C36 C38 . . . . -3.2(4) ?
    C33 C32 C37 C36 . . . . 3.8(5) ?
    C31 C32 C37 C36 . . . . -173.5(3) ?
    C35 C36 C37 C32 . . . . -0.5(5) ?
    C38 C36 C37 C32 . . . . 178.6(3) ?
    C37 C36 C38 C39 . . . . -161.0(3) ?
    C35 C36 C38 C39 . . . . 18.2(5) ?
    C36 C38 C39 C40 . . . . 10.0(5) ?
    C38 C39 C40 C41 . . . . -51.9(4) ?
    C38 C39 C40 C45 . . . . 174.4(3) ?
    C34 C35 C41 C42 . . . . 24.8(4) ?
    C36 C35 C41 C42 . . . . -153.7(3) ?
    C34 C35 C41 C46 . . . . -94.9(4) ?
    C36 C35 C41 C46 . . . . 86.6(3) ?
    C34 C35 C41 C40 . . . . 141.9(3) ?
    C36 C35 C41 C40 . . . . -36.6(3) ?
    C39 C40 C41 C42 . . . . -177.4(3) ?
    C45 C40 C41 C42 . . . . -46.7(3) ?
    C39 C40 C41 C35 . . . . 63.4(3) ?
    C45 C40 C41 C35 . . . . -165.9(2) ?
    C39 C40 C41 C46 . . . . -54.8(4) ?
    C45 C40 C41 C46 . . . . 76.0(3) ?
    C35 C41 C42 C43 . . . . 167.3(3) ?
    C46 C41 C42 C43 . . . . -74.0(4) ?
    C40 C41 C42 C43 . . . . 52.2(4) ?
    C41 C42 C43 C44 . . . . -59.5(4) ?
    C42 C43 C44 C45 . . . . 57.6(4) ?
    C43 C44 C45 C48 . . . . -167.7(3) ?
    C43 C44 C45 C47 . . . . 76.6(3) ?
    C43 C44 C45 C40 . . . . -51.0(4) ?
    C39 C40 C45 C44 . . . . 177.6(3) ?
    C41 C40 C45 C44 . . . . 47.3(3) ?
    C39 C40 C45 C48 . . . . -67.8(3) ?
    C41 C40 C45 C48 . . . . 161.9(2) ?
    C39 C40 C45 C47 . . . . 52.5(4) ?
    C41 C40 C45 C47 . . . . -77.8(3) ?
    N2 N1 C48 C45 . . . . -176.9(3) ?
    N2 N1 C48 S1 . . . . 1.0(3) ?
    C44 C45 C48 N1 . . . . 83.0(3) ?
    C47 C45 C48 N1 . . . . -159.5(3) ?
    C40 C45 C48 N1 . . . . -35.0(4) ?
    C44 C45 C48 S1 . . . . -94.7(3) ?
    C47 C45 C48 S1 . . . . 22.8(3) ?
    C40 C45 C48 S1 . . . . 147.3(2) ?
    C49 S1 C48 N1 . . . . -0.7(2) ?
    C49 S1 C48 C45 . . . . 177.2(3) ?
    N1 N2 C49 N3 . . . . 179.4(3) ?
    N1 N2 C49 S1 . . . . 0.4(3) ?
    C50 N3 C49 N2 . . . . 177.7(3) ?
    C50 N3 C49 S1 . . . . -3.4(4) ?
    C48 S1 C49 N2 . . . . 0.1(2) ?
    C48 S1 C49 N3 . . . . -178.8(3) ?
    C49 N3 C50 O1 . . . . 0.0(5) ?
    C49 N3 C50 C51 . . . . -179.5(3) ?
    O1 C50 C51 C56 . . . . 114.4(4) ?
    N3 C50 C51 C56 . . . . -66.2(4) ?
    O1 C50 C51 C52 . . . . -64.6(4) ?
    N3 C50 C51 C52 . . . . 114.9(3) ?
    C56 C51 C52 C53 . . . . 0.7(4) ?
    C50 C51 C52 C53 . . . . 179.8(3) ?
    C51 C52 C53 C54 . . . . -1.0(5) ?
    C52 C53 C54 C55 . . . . 0.0(5) ?
    C53 C54 C55 C56 . . . . 1.2(5) ?
    C54 C55 C56 C51 . . . . -1.5(5) ?
    C54 C55 C56 Cl1 . . . . -179.0(2) ?
    C52 C51 C56 C55 . . . . 0.5(4) ?
    C50 C51 C56 C55 . . . . -178.4(3) ?
    C52 C51 C56 Cl1 . . . . 177.9(2) ?
    C50 C51 C56 Cl1 . . . . -1.1(4) ?
    C16 C15 C13 C14 . . . . -124.4(4) ?
    C17 C15 C13 C14 . . . . 108.8(5) ?
    C16 C15 C13 C12 . . . . 58.1(5) ?
    C17 C15 C13 C12 . . . . -68.6(5) ?
    C12 C13 C14 C8 . . . . 1.7(5) ?
    C15 C13 C14 C8 . . . . -175.8(3) ?
    C13 C14 C8 C9 . . . . 0.6(5) ?
    C13 C14 C8 C7 . . . . 177.3(3) ?
    C14 C8 C9 C11 . . . . -2.9(4) ?
    C7 C8 C9 C11 . . . . -179.5(3) ?
    C14 C8 C9 C10 . . . . 179.8(3) ?
    C7 C8 C9 C10 . . . . 3.2(5) ?
    C8 C9 C11 C12 . . . . 3.2(5) ?
    C10 C9 C11 C12 . . . . -179.5(3) ?
    C9 C11 C12 C13 . . . . -1.0(5) ?
    C14 C13 C12 C11 . . . . -1.5(5) ?
    C15 C13 C12 C11 . . . . 176.1(3) ?
    C9 C8 C7 C6 . . . . -10.0(5) ?
    C14 C8 C7 C6 . . . . 173.4(3) ?
    C8 C7 C6 C5 . . . . 40.4(4) ?
    C7 C6 C5 C4 . . . . 159.8(3) ?
    C7 C6 C5 C10 . . . . -65.7(3) ?
    C8 C9 C10 C1 . . . . -143.6(3) ?
    C11 C9 C10 C1 . . . . 39.3(4) ?
    C8 C9 C10 C20 . . . . 97.6(3) ?
    C11 C9 C10 C20 . . . . -79.6(3) ?
    C8 C9 C10 C5 . . . . -26.3(4) ?
    C11 C9 C10 C5 . . . . 156.5(3) ?
    C6 C5 C10 C9 . . . . 56.7(3) ?
    C4 C5 C10 C9 . . . . -169.9(2) ?
    C6 C5 C10 C1 . . . . 176.3(2) ?
    C4 C5 C10 C1 . . . . -50.3(3) ?
    C6 C5 C10 C20 . . . . -61.3(3) ?
    C4 C5 C10 C20 . . . . 72.0(3) ?
    C9 C10 C1 C2 . . . . 169.2(2) ?
    C20 C10 C1 C2 . . . . -74.2(3) ?
    C5 C10 C1 C2 . . . . 51.6(3) ?
    C10 C1 C2 C3 . . . . -57.7(3) ?
    C1 C2 C3 C4 . . . . 58.6(3) ?
    C2 C3 C4 C18 . . . . -172.2(3) ?
    C2 C3 C4 C19 . . . . 71.4(3) ?
    C2 C3 C4 C5 . . . . -54.9(3) ?
    C6 C5 C4 C18 . . . . -59.1(3) ?
    C10 C5 C4 C18 . . . . 169.8(2) ?
    C6 C5 C4 C3 . . . . -176.3(3) ?
    C10 C5 C4 C3 . . . . 52.7(3) ?
    C6 C5 C4 C19 . . . . 59.6(3) ?
    C10 C5 C4 C19 . . . . -71.5(3) ?
    N5 N4 C18 C4 . . . . -179.8(3) ?
    N5 N4 C18 S2 . . . . -1.4(3) ?
    C3 C4 C18 N4 . . . . -118.4(3) ?
    C19 C4 C18 N4 . . . . 0.6(4) ?
    C5 C4 C18 N4 . . . . 124.1(3) ?
    C3 C4 C18 S2 . . . . 63.3(3) ?
    C19 C4 C18 S2 . . . . -177.7(2) ?
    C5 C4 C18 S2 . . . . -54.2(3) ?
    C21 S2 C18 N4 . . . . 1.2(3) ?
    C21 S2 C18 C4 . . . . 179.7(3) ?
    N4 N5 C21 N6 . . . . -178.4(3) ?
    N4 N5 C21 S2 . . . . 0.2(3) ?
    C22 N6 C21 N5 . . . . -176.2(3) ?
    C22 N6 C21 S2 . . . . 5.3(4) ?
    C18 S2 C21 N5 . . . . -0.8(2) ?
    C18 S2 C21 N6 . . . . 177.8(3) ?
    C21 N6 C22 O2 . . . . 1.5(5) ?
    C21 N6 C22 C23 . . . . -179.6(3) ?
    C27 C28 C23 C24 . . . . 0.4(5) ?
    Cl2 C28 C23 C24 . . . . -177.1(3) ?
    C27 C28 C23 C22 . . . . 178.6(3) ?
    Cl2 C28 C23 C22 . . . . 1.0(4) ?
    O2 C22 C23 C24 . . . . 58.0(4) ?
    N6 C22 C23 C24 . . . . -121.0(3) ?
    O2 C22 C23 C28 . . . . -120.2(4) ?
    N6 C22 C23 C28 . . . . 60.9(4) ?
    C23 C28 C27 C26 . . . . 0.1(6) ?
    Cl2 C28 C27 C26 . . . . 177.7(3) ?
    C28 C27 C26 C25 . . . . 0.3(6) ?
    C27 C26 C25 C24 . . . . -1.1(6) ?
    C28 C23 C24 C25 . . . . -1.3(5) ?
    C22 C23 C24 C25 . . . . -179.6(3) ?
    C26 C25 C24 C23 . . . . 1.7(6) ?
loop_
    _geom_hbond_atom_site_label_D
    _geom_hbond_atom_site_label_H
    _geom_hbond_atom_site_label_A
    _geom_hbond_site_symmetry_A
    _geom_hbond_distance_DH
    _geom_hbond_distance_HA
    _geom_hbond_distance_DA
    _geom_hbond_angle_DHA
    N3 H3A N5 . 0.86 2.03 2.882(3) 172
    N6 H6A N2 . 0.86 2.14 2.982(3) 166
    C42 H42B Cg 1_554 0.97 2.65 3.462(3) 141
data_global
_journal_date_recd_electronic     2010-12-03
_journal_date_accepted     2011-03-01
_journal_name_full     'Acta Crystallographica, Section E'
_journal_year     2011
_journal_volume     67
_journal_issue      4
_journal_page_first     o816
_journal_page_last     o817
_journal_paper_category     QO
_journal_coeditor_code     LX2187
_publ_contact_author_name     Wengui,Duan
_publ_contact_author_address
; College of Chemistry & Chemical
Engineering, Guangxi University, Nanning,
 530004, People's Republic of China
;
_publ_contact_author_email     wgduan@gxu.edu.cn
_publ_contact_author_fax     '+86-771-3233718'
_publ_contact_author_phone     '+86-771-3239910'
_publ_section_title
;\
2-Chloro-<i>N</i>-{5-[(4<i>R</i>,5<i>R</i>,10<i>S</i>)-dehydroabiet-4-yl]-1,3,\
4-thiadiazol-2-yl}benzamide
;
loop_
    _publ_author_name
    _publ_author_footnote
    _publ_author_address
    'Mo, Qijin' .
;
College of Chemistry & Chemical Engineering, Guangxi University,
Nanning 530004, People's Republic of China
;
    'Duan, Wengui' .
;
College of Chemistry & Chemical Engineering, Guangxi University,
Nanning 530004, People's Republic of China
;
    'Ma, Xianli' .
;
College of Pharmacy, Guilin Medical University, Guilin 541004,
People's Republic of China
;
    'Huang, Jianxin' .
;
College of Chemistry & Chemical Engineering, Guangxi University,
Nanning 530004, People's Republic of China
;
    'Ma, Zhen' .
;
College of Chemistry & Chemical Engineering, Guangxi University,
Nanning 530004, People's Republic of China
;
