# Supplementary material for: 2-Chloro-N-{5-[(4R,5R,10S)-dehydro­abiet-4-yl]-1,3,4-thia­diazol-2-yl}benzamide
Source: Acta Crystallogr Sect E Struct Rep Online. 2011 Mar 9;67(Pt 4):o816–7. doi: 10.1107/S1600536811007665 (PMC3100015; doi:10.1107/S1600536811007665)
Supplement: Supplementary file 2 [file e-67-0o816-Isup2.hkl]

# 
# h,k,l, Fc-squared, Fo-squared, sigma(Fo-squared) and status flag 
# 
data_I
_shelx_title ' Q IN P2(1)' 
_shelx_refln_list_code          4 
_shelx_F_calc_maximum      162.84 
_exptl_crystal_F_000      1048.00 
_reflns_d_resolution_high  0.7829 
 
loop_ 
 _symmetry_equiv_pos_as_xyz 
 'x, y, z' 
 '-x, y+1/2, -z' 
 
_cell_length_a     7.9707 
_cell_length_b    31.8740 
_cell_length_c    10.8626 
_cell_angle_alpha  90.000 
_cell_angle_beta  107.240 
_cell_angle_gamma  90.000 
 
_shelx_F_squared_multiplier     1.000 
 
loop_ 
 _refln_index_h 
 _refln_index_k 
 _refln_index_l 
 _refln_F_squared_calc 
 _refln_F_squared_meas 
 _refln_F_squared_sigma 
 _refln_observed_status 
   0 -40   0       33.92       29.48     16.20 o 
   1 -40   0       80.20       70.26     13.44 o 
   1 -39   0       13.43       10.04     11.33 o 
   2 -39   0       37.29       18.85     11.57 o 
   0 -38   0       82.13       72.25     19.39 o 
   1 -38   0       19.08       20.04     10.20 o 
   2 -38   0       77.41       76.53     13.88 o 
   3 -38   0       17.65       22.55     10.73 o 
   1 -37   0       16.39       35.99     12.58 o 
   2 -37   0       24.01       38.31     11.64 o 
   3 -37   0        9.12       16.67      9.56 o 
   4 -37   0       10.66        4.26      9.91 o 
   0 -36   0       10.40       11.42     14.34 o 
   1 -36   0       27.76       27.89      9.77 o 
   2 -36   0       25.45       30.19     11.82 o 
   3 -36   0       28.22       17.40      9.80 o 
   4 -36   0       18.03       27.86     11.40 o 
   1 -35   0        2.32        5.98      9.64 o 
   2 -35   0       41.68       38.37      9.99 o 
   3 -35   0        9.16        8.81      9.06 o 
   4 -35   0        9.87       10.48      9.60 o 
   0 -34   0      119.75      109.97     22.84 o 
   1 -34   0       36.81       24.23      9.64 o 
   2 -34   0        0.84       -2.75      7.17 o 
   3 -34   0        3.39        3.79      7.87 o 
   4 -34   0        2.76        3.80     11.10 o 
   5 -34   0        6.64        9.12     11.79 o 
   1 -33   0       37.49       28.64     10.36 o 
   2 -33   0       92.35       96.36     11.01 o 
   3 -33   0        0.86       -1.27      7.73 o 
   4 -33   0        8.39       10.42      8.79 o 
   5 -33   0       33.82       38.97     13.77 o 
   0 -32   0      170.63      236.14     21.25 o 
   1 -32   0      106.10      108.54      9.58 o 
   2 -32   0      103.34      113.79      9.33 o 
   3 -32   0       20.08       26.68      9.09 o 
   4 -32   0        7.03       -3.36      8.10 o 
   5 -32   0        1.56      -10.64     11.02 o 
   6 -32   0       13.64       16.64     12.79 o 
   1 -31   0      183.34      189.14     13.07 o 
   2 -31   0       70.09       59.81     14.39 o 
   3 -31   0       30.31       29.66      8.54 o 
   4 -31   0       20.83       25.49      8.03 o 
   5 -31   0        4.43       -1.66     10.34 o 
   6 -31   0        1.54       -1.27     12.95 o 
   0 -30   0      269.55      254.47     15.41 o 
   1 -30   0       82.94       95.70     20.19 o 
   2 -30   0      298.87      291.11     30.17 o 
   3 -30   0      190.72      208.00     11.49 o 
   4 -30   0       46.23       34.40      7.61 o 
   5 -30   0       24.49       20.58     10.96 o 
   6 -30   0        5.25        4.41     12.82 o 
   1 -29   0       89.22       86.10      9.63 o 
   2 -29   0      149.43      176.72     15.80 o 
   3 -29   0       94.01      108.08      9.58 o 
   4 -29   0      124.81      134.30      9.79 o 
   5 -29   0       31.72       33.11     11.91 o 
   6 -29   0       11.36       15.42     15.94 o 
   0 -28   0       91.07      128.83     12.48 o 
   1 -28   0      189.09      233.34     11.04 o 
   2 -28   0       65.93       59.90      8.85 o 
   3 -28   0      357.30      310.68     32.96 o 
   4 -28   0       49.70       61.24      7.39 o 
   5 -28   0       86.07      110.79     20.72 o 
   6 -28   0        6.62        6.94     11.66 o 
   7 -28   0       10.14        7.97     26.03 o 
   1 -27   0      336.25      337.18     46.09 o 
   2 -27   0      252.97      270.87     36.92 o 
   3 -27   0      437.77      470.26     37.79 o 
   4 -27   0      101.21      102.53      8.57 o 
   5 -27   0        1.06        4.69     10.01 o 
   6 -27   0       15.94       12.54     12.13 o 
   7 -27   0        2.49        2.13     24.70 o 
   0 -26   0       69.67       83.41     11.16 o 
   1 -26   0       33.14       41.90      8.54 o 
   2 -26   0      834.62      904.18     27.32 o 
   3 -26   0      121.41      130.90     11.13 o 
   4 -26   0      261.40      270.36     15.64 o 
   5 -26   0       94.23      104.36     17.49 o 
   6 -26   0       50.35       44.80     13.50 o 
   7 -26   0       31.27       34.80     25.23 o 
   1 -25   0       21.33       39.38      6.35 o 
   2 -25   0      520.54      520.99     16.34 o 
   3 -25   0      832.34      807.44     26.83 o 
   4 -25   0       35.22       33.18      7.27 o 
   5 -25   0      126.33      148.96     18.59 o 
   6 -25   0       74.25       79.67     15.72 o 
   7 -25   0        6.74       23.38     25.23 o 
   0 -24   0      382.98      331.77     25.50 o 
   1 -24   0      189.72      188.86     35.46 o 
   2 -24   0      438.66      447.94     15.08 o 
   3 -24   0      244.30      265.63     14.00 o 
   4 -24   0       77.69       89.59     10.72 o 
   5 -24   0       40.29       45.65     10.52 o 
   6 -24   0       35.26       39.71     11.41 o 
   7 -24   0       60.15       60.83     28.69 o 
   1 -23   0       10.63       31.46      6.57 o 
   2 -23   0       57.80       67.08      7.57 o 
   3 -23   0      173.57      152.38     11.11 o 
   4 -23   0      148.96      170.45     10.98 o 
   5 -23   0      109.29      105.77     11.53 o 
   6 -23   0       45.71       48.24     13.69 o 
   7 -23   0        8.19       26.56     24.44 o 
   8 -23   0        0.01       -2.13     21.52 o 
   0 -22   0      433.25      390.47     28.42 o 
   1 -22   0      634.52      649.62     20.39 o 
   2 -22   0       88.49       93.32      7.32 o 
   3 -22   0      425.87      377.69     33.60 o 
   4 -22   0      171.29      185.01      8.85 o 
   5 -22   0       45.28       36.88      6.56 o 
   6 -22   0       68.85       68.14     12.62 o 
   7 -22   0        3.15        0.27     18.59 o 
   8 -22   0        2.17      -10.63     20.72 o 
   1 -21   0      446.22      434.85     18.71 o 
   2 -21   0       82.03       82.13      7.14 o 
   3 -21   0      245.33      237.89     11.82 o 
   4 -21   0       51.03       54.84      8.06 o 
   5 -21   0      193.88      171.77     13.30 o 
   6 -21   0       54.31       59.10     11.48 o 
   7 -21   0       18.02       11.95     19.66 o 
   8 -21   0        3.06       -2.92     20.45 o 
   0 -20   0       55.22       72.25     13.02 o 
   1 -20   0      103.53      127.69     10.89 o 
   2 -20   0      136.68      165.86     10.36 o 
   3 -20   0      369.72      390.47     17.53 o 
   4 -20   0      383.75      378.04     13.88 o 
   5 -20   0        3.45       13.21      6.18 o 
   6 -20   0        9.09        2.47      8.57 o 
   7 -20   0       35.76       19.92     20.19 o 
   8 -20   0        4.35        7.44     24.17 o 
   1 -19   0      145.38      179.46     25.90 o 
   2 -19   0       97.18      119.14      6.57 o 
   3 -19   0      379.05      358.54     17.46 o 
   4 -19   0      313.65      328.65     15.07 o 
   5 -19   0      418.37      395.90     14.84 o 
   6 -19   0       38.55       43.86     11.60 o 
   7 -19   0       62.53       91.91     26.56 o 
   8 -19   0        1.87        3.45     22.58 o 
   0 -18   0     1297.80     1295.19     48.08 o 
   1 -18   0       69.08      112.20      5.25 o 
   2 -18   0       80.99       90.44      5.79 o 
   3 -18   0      109.23      130.32      7.32 o 
   4 -18   0      134.76      130.21      6.85 o 
   5 -18   0      381.41      337.15     14.49 o 
   6 -18   0      206.15      227.07     18.62 o 
   7 -18   0       28.29       33.47     22.05 o 
   8 -18   0        0.59        0.80     22.58 o 
   1 -17   0       44.37       63.20      4.79 o 
   2 -17   0       44.25       56.06      5.43 o 
   3 -17   0      443.02      355.12     62.69 o 
   4 -17   0      192.90      187.41     12.67 o 
   5 -17   0      144.52      148.35     12.74 o 
   6 -17   0      273.17      250.51     20.61 o 
   7 -17   0       68.88       57.11     24.70 o 
   8 -17   0       39.27       50.47     25.23 o 
   0 -16   0      270.49      249.69     11.69 o 
   1 -16   0      941.59      802.23     21.88 o 
   2 -16   0      130.59      110.04     13.68 o 
   3 -16   0      207.15      197.85      7.61 o 
   4 -16   0      959.36      919.19     25.78 o 
   5 -16   0       36.19       40.95      6.19 o 
   6 -16   0       28.30       23.17      9.16 o 
   7 -16   0      126.67      125.11     29.22 o 
   8 -16   0       93.92       98.55     30.28 o 
   1 -15   0      757.34      843.97     22.18 o 
   2 -15   0       83.90      117.21     30.41 o 
   3 -15   0      259.29      255.27     10.69 o 
   4 -15   0     1123.71     1050.58     27.89 o 
   5 -15   0      251.75      216.51      9.81 o 
   6 -15   0      156.86      131.10     14.52 o 
   7 -15   0       24.64       47.81     20.72 o 
   8 -15   0       31.89       17.53     22.31 o 
   9 -15   0        9.74       17.27     24.70 o 
   0 -14   0     5528.31     5420.89    150.08 o 
   1 -14   0      480.43      477.14     13.72 o 
   2 -14   0      881.20      925.66     22.40 o 
   3 -14   0      847.67      887.10     45.29 o 
   4 -14   0     1348.89     1308.44     33.61 o 
   5 -14   0      656.77      665.94     17.15 o 
   6 -14   0       56.28       44.40      9.56 o 
   7 -14   0       79.33       92.70     25.77 o 
   8 -14   0        5.58       22.58     22.05 o 
   9 -14   0       11.63       21.78     24.17 o 
   1 -13   0      498.01      512.05     14.94 o 
   2 -13   0     2677.68     2715.81     56.05 o 
   3 -13   0     2887.47     2798.99    108.64 o 
   4 -13   0     1056.07     1011.24     23.23 o 
   5 -13   0      340.83      313.62     13.61 o 
   6 -13   0        7.68        2.58      5.43 o 
   7 -13   0       41.37       17.27     18.59 o 
   8 -13   0      105.30      105.45     27.89 o 
   9 -13   0       11.86       18.86     23.64 o 
   0 -12   0     8273.52     8392.98    230.30 o 
   1 -12   0     2990.02     2785.09     59.38 o 
   2 -12   0     5597.15     5549.58    158.31 o 
   3 -12   0     2674.58     2551.67     53.20 o 
   4 -12   0      193.98      188.80      8.94 o 
   5 -12   0      651.58      593.21     15.16 o 
   6 -12   0       22.58       26.07      7.47 o 
   7 -12   0       43.17       47.28     20.98 o 
   8 -12   0       30.69       36.66     22.84 o 
   9 -12   0        3.46        2.92     22.05 o 
   1 -11   0     2834.07     2659.61     54.49 o 
   2 -11   0      373.16      331.50     24.84 o 
   3 -11   0      510.02      518.66     21.12 o 
   4 -11   0      450.96      454.70     12.84 o 
   5 -11   0      389.66      379.77     17.35 o 
   6 -11   0        6.13        6.92      7.20 o 
   7 -11   0       11.34       29.22     19.13 o 
   8 -11   0       85.43       59.77     25.23 o 
   9 -11   0       24.08       11.42     22.31 o 
   0 -10   0     5333.29     5367.50    148.22 o 
   1 -10   0     1606.19     1584.46     37.28 o 
   2 -10   0     9279.16     9027.81    605.63 o 
   3 -10   0     3877.47     3847.23    109.44 o 
   4 -10   0      183.40      183.45     15.99 o 
   5 -10   0      228.69      238.60     14.11 o 
   6 -10   0      118.48      146.66     12.91 o 
   7 -10   0       26.67       35.59     19.66 o 
   8 -10   0       52.61       69.06     25.23 o 
   1  -9   0     5508.17     5361.20    111.10 o 
   2  -9   0     2394.18     2418.76     90.98 o 
   3  -9   0     1678.57     2069.03     94.16 o 
   4  -9   0      220.96      210.13      9.26 o 
   5  -9   0      374.46      334.14     14.84 o 
   6  -9   0      249.60      296.83     15.75 o 
   7  -9   0       85.33       93.50     23.64 o 
   8  -9   0       20.32        9.03     18.33 o 
   0  -8   0      328.56      326.99     12.75 o 
   1  -8   0    10117.40    10089.54    200.68 o 
   2  -8   0     5851.89     5454.23    246.63 o 
   3  -8   0     1490.01     1493.63     33.06 o 
   4  -8   0        6.76        7.19      3.63 o 
   5  -8   0      207.78      230.43      8.90 o 
   6  -8   0      196.17      177.41     12.75 o 
   7  -8   0        1.41       -2.39     14.88 o 
   8  -8   0        8.90        8.50     18.59 o 
   1  -7   0     7488.27     7222.95    144.38 o 
   2  -7   0     1327.51     1255.60     29.99 o 
   3  -7   0     2806.27     2908.68     64.16 o 
   4  -7   0      205.94      216.75     16.87 o 
   5  -7   0      567.84      574.56     17.14 o 
   6  -7   0       86.47       71.91     10.71 o 
   7  -7   0       41.10       32.94     17.27 o 
   8  -7   0       32.50       48.61     20.98 o 
   0  -6   0      851.47      857.44     28.95 o 
   1  -6   0     2069.84     1999.89     43.64 o 
   2  -6   0     2527.96     2663.52     55.16 o 
   3  -6   0      596.19      625.02     24.70 o 
   4  -6   0      267.18      314.09     15.43 o 
   5  -6   0      151.80      177.34     12.19 o 
   6  -6   0      203.05      221.64     12.05 o 
   7  -6   0      103.03      159.38     26.83 o 
   8  -6   0       86.62      107.84     26.03 o 
   1  -5   0    15407.49    15357.30    658.88 o 
   2  -5   0     1464.77     1379.37     60.56 o 
   4  -5   0      437.55      468.14     14.88 o 
   5  -5   0      473.42      495.92     19.31 o 
   6  -5   0       48.71       39.05     17.00 o 
   7  -5   0       96.91      118.47     23.64 o 
   9  -5   0       40.47       31.08     17.27 o 
   0  -4   0      263.47      278.64     11.16 o 
   1  -4   0    23275.77    22637.33    436.88 o 
   3  -4   0      587.19      573.96     32.41 o 
   4  -4   0      102.09       95.78      8.65 o 
   5  -4   0       92.08       74.72      9.28 o 
   6  -4   0      664.03      695.94     45.16 o 
   7  -4   0       65.62       63.22     19.92 o 
   9  -4   0       12.58       24.70     17.00 o 
   1  -3   0     6297.80     6032.95    346.24 o 
   3  -3   0     3369.23     3386.38     72.85 o 
   4  -3   0      353.65      375.86     16.15 o 
   5  -3   0       38.20       44.97      6.13 o 
   6  -3   0      798.49      802.19     48.08 o 
   7  -3   0        5.36       10.63     14.61 o 
   9  -3   0       40.02       49.94     20.45 o 
   2  -2   0     3097.09     2675.65     85.53 o 
   3  -2   0     1453.89     1471.67     38.18 o 
   4  -2   0     1198.34     1265.48     31.08 o 
   5  -2   0      550.89      504.78     20.54 o 
   6  -2   0       80.86       97.48     18.86 o 
   7  -2   0       51.51       76.50     19.13 o 
   8  -2   0        9.99        2.39     13.55 o 
   9  -2   0        4.85       24.17     14.08 o 
   2  -1   0     5615.23     5484.55    169.87 o 
   3  -1   0      915.50      960.55     24.63 o 
   4  -1   0     1999.58     2013.93     51.15 o 
   5  -1   0        4.34       35.78      7.17 o 
   6  -1   0      137.91      100.67     18.86 o 
   7  -1   0        0.14      -10.73      7.78 o 
   8  -1   0       14.40       20.19     15.67 o 
   9  -1   0       65.04       72.52     18.86 o 
   1   0   0     8705.83     7606.82    273.46 o 
   2   0   0     2756.67     2815.84     66.01 o 
   3   0   0      197.16      165.93      9.37 o 
   4   0   0     2750.47     2638.94     62.79 o 
   5   0   0     3090.96     3082.95     73.96 o 
   6   0   0        2.53       -0.53     10.09 o 
   7   0   0       10.17       16.20     13.55 o 
   8   0   0        8.84       18.86     12.48 o 
   9   0   0       43.48       91.64     24.44 o 
   1   1   0     2740.06     2642.12     54.14 o 
   2   1   0     5661.03     5512.48    113.79 o 
   3   1   0      897.86      935.02     22.81 o 
   4   1   0     2016.75     2076.09     50.56 o 
   5   1   0        4.13       22.84      9.30 o 
   6   1   0      143.60      110.33      9.57 o 
   7   1   0        0.08       -1.33     11.42 o 
   8   1   0       12.44       18.06     14.61 o 
   9   1   0       65.13       64.81     19.92 o 
   1   2   0     7109.05     6345.97    524.49 o 
   2   2   0     3102.35     2957.33     48.67 o 
   3   2   0     1485.38     1550.50     36.53 o 
   4   2   0     1186.76     1247.94     26.02 o 
   5   2   0      551.60      486.84     16.27 o 
   6   2   0       79.52       75.50      8.69 o 
   7   2   0       52.00       53.39     14.61 o 
   8   2   0       10.33       19.92     12.48 o 
   9   2   0        4.39        0.27     16.47 o 
   1   3   0     6285.23     6103.02    171.86 o 
   2   3   0      445.89      429.57      9.79 o 
   3   3   0     3348.90     3417.00     60.30 o 
   4   3   0      359.77      345.07     10.65 o 
   5   3   0       40.43       48.21      6.56 o 
   6   3   0      795.38      749.40     25.40 o 
   7   3   0        6.38       13.02     12.22 o 
   8   3   0       60.68       43.83     15.14 o 
   9   3   0       40.70       28.95     17.80 o 
   0   4   0      256.80      256.06     11.42 o 
   1   4   0    23443.39    22161.95    634.58 o 
   2   4   0     5160.24     5226.92    111.36 o 
   3   4   0      584.32      632.63     12.69 o 
   4   4   0      104.54      114.56      5.37 o 
   5   4   0       87.00       68.60      6.20 o 
   6   4   0      674.91      681.06     32.67 o 
   7   4   0       64.36       55.52     12.75 o 
   8   4   0       23.67       47.55     14.34 o 
   9   4   0       12.76        2.39     15.67 o 
   1   5   0    15299.75    15737.10    320.96 o 
   2   5   0     1453.90     1390.21     30.90 o 
   3   5   0     2404.00     2568.23     58.78 o 
   4   5   0      432.16      477.99     13.76 o 
   5   5   0      474.36      476.92     15.33 o 
   6   5   0       44.22       35.59     11.42 o 
   7   5   0       94.43      109.44     13.55 o 
   8   5   0        2.80        3.98     11.95 o 
   9   5   0       39.55       31.34     17.27 o 
   0   6   0      860.89      843.63     29.75 o 
   1   6   0     2074.91     2096.59     46.34 o 
   2   6   0     2528.79     2676.43     59.77 o 
   3   6   0      603.57      653.45     16.94 o 
   4   6   0      265.47      312.79     14.63 o 
   5   6   0      148.02      178.16     13.02 o 
   6   6   0      201.18      249.69     22.58 o 
   7   6   0      103.31      151.41     24.17 o 
   8   6   0       87.49       68.80     16.20 o 
   9   6   0        2.27        4.52     16.47 o 
   1   7   0     7499.21     7330.81    149.72 o 
   2   7   0     1328.85     1249.49     28.44 o 
   3   7   0     2819.60     3023.67     67.92 o 
   4   7   0      213.15      230.94      9.83 o 
   5   7   0      558.92      553.35     18.93 o 
   6   7   0       89.50       36.92     14.34 o 
   7   7   0       40.67       36.92     12.22 o 
   8   7   0       31.96       33.20     15.67 o 
   9   7   0       31.88       31.88     18.86 o 
   0   8   0      329.08      335.22     14.34 o 
   1   8   0    10081.51    10200.70    208.24 o 
   2   8   0     5845.32     5752.74    117.83 o 
   3   8   0     1491.10     1546.98     38.39 o 
   4   8   0        8.50       14.76      4.60 o 
   5   8   0      200.33      246.50     14.88 o 
   6   8   0      200.72      187.80     24.97 o 
   7   8   0        1.42       -4.25     10.89 o 
   8   8   0        9.42       22.05     13.81 o 
   9   8   0        8.33       -1.59     15.67 o 
   1   9   0     5530.07     5568.31    156.98 o 
   2   9   0     2381.08     2350.90     52.11 o 
   3   9   0     1673.40     2074.87     46.94 o 
   4   9   0      215.94      202.62     11.95 o 
   5   9   0      378.08      326.99     18.06 o 
   6   9   0      246.66      251.55     28.69 o 
   7   9   0       83.40       81.02     20.45 o 
   8   9   0       20.15       24.44     13.28 o 
   9   9   0        3.61        6.91     15.67 o 
   0  10   0     5352.13     5377.33    154.86 o 
   1  10   0     1614.84     1620.58     47.81 o 
   2  10   0     9203.40     9052.93    193.17 o 
   3  10   0     3879.48     3865.94     81.10 o 
   4  10   0      188.57      218.77     10.52 o 
   5  10   0      230.40      225.78     18.59 o 
   6  10   0      120.97      144.77     18.33 o 
   7  10   0       28.76       35.33     11.95 o 
   8  10   0       53.55       34.80     15.41 o 
   9  10   0       10.78       13.55     15.41 o 
   1  11   0     2825.88     2700.62     78.63 o 
   2  11   0      371.56      350.68     10.76 o 
   3  11   0      527.06      539.80     20.32 o 
   4  11   0      436.66      408.80     18.33 o 
   5  11   0      386.94      363.38     27.09 o 
   6  11   0        4.56       -1.33     10.36 o 
   7  11   0       10.52        9.30      9.83 o 
   8  11   0       85.71       85.00     15.41 o 
   9  11   0       24.74       11.69     16.73 o 
   1  12   0     3071.53     2917.10     82.08 o 
   2  12   0     5587.53     5610.81    175.84 o 
   3  12   0     2678.96     2612.96     80.22 o 
   4  12   0      191.91      187.00     12.75 o 
   5  12   0      655.03      580.66     34.80 o 
   6  12   0       20.44       26.03     10.36 o 
   7  12   0       43.76       44.89     17.27 o 
   8  12   0       29.82       37.19     16.47 o 
   9  12   0        3.51       -4.25     15.94 o 
   1  13   0      470.70      470.16     26.03 o 
   2  13   0     2671.55     2789.87     94.56 o 
   3  13   0     2864.43     2945.52     86.59 o 
   4  13   0     1072.70     1049.75     38.52 o 
   5  13   0      345.50      365.50     21.78 o 
   6  13   0        6.46        6.91     10.09 o 
   7  13   0       40.58       18.86     11.69 o 
   8  13   0      104.93      115.28     17.27 o 
   9  13   0       11.07      -10.89     14.08 o 
   1  14   0      468.79      486.10     17.53 o 
   2  14   0      891.81      956.25     43.03 o 
   3  14   0      866.06      909.24     32.14 o 
   4  14   0     1325.15     1294.39     48.34 o 
   5  14   0      659.48      662.20     27.89 o 
   6  14   0       52.79       53.92     14.61 o 
   7  14   0       80.08       73.31     19.13 o 
   8  14   0        5.52        5.05     13.81 o 
   9  14   0       12.71      -14.88     15.14 o 
   1  15   0      729.18      814.67     37.19 o 
   2  15   0       78.55      110.77     13.81 o 
   3  15   0      249.33      228.97     13.28 o 
   4  15   0     1136.78     1058.25     37.45 o 
   5  15   0      250.34      268.81     15.41 o 
   6  15   0      158.16      170.00     15.41 o 
   7  15   0       24.70       34.53     13.55 o 
   8  15   0       32.80        4.78     13.28 o 
   9  15   0        9.12        4.25     15.94 o 
   1  16   0      964.00      817.60     37.72 o 
   2  16   0      120.71      130.16      8.50 o 
   3  16   0      208.05      210.38     13.28 o 
   4  16   0      960.71      938.99     33.73 o 
   5  16   0       38.61       39.58     10.89 o 
   6  16   0       27.83       28.95     11.95 o 
   7  16   0      126.74       99.34     19.92 o 
   8  16   0       94.26       76.23     20.19 o 
   1  17   0       46.12       45.42      6.38 o 
   2  17   0       41.10       36.39      7.97 o 
   3  17   0      436.43      405.61     21.25 o 
   4  17   0      197.51      203.73     14.34 o 
   5  17   0      145.67      144.23     20.72 o 
   6  17   0      269.09      249.95     25.23 o 
   7  17   0       67.63       54.19     12.75 o 
   8  17   0       39.51       31.88     15.41 o 
   1  18   0       72.15       94.30      7.97 o 
   2  18   0       80.61       82.34      9.30 o 
   3  18   0      115.56      115.02     16.47 o 
   4  18   0      136.61      137.59     19.13 o 
   5  18   0      384.71      391.27     22.58 o 
   6  18   0      204.77      189.13     16.73 o 
   7  18   0       28.61       36.39     16.20 o 
   8  18   0        0.62      -17.53     14.08 o 
   1  19   0      143.53      185.67     10.89 o 
   2  19   0      101.92      109.44     13.02 o 
   3  19   0      379.36      374.53     18.59 o 
   4  19   0      316.37      315.56     18.59 o 
   5  19   0      414.28      363.91     26.83 o 
   6  19   0       38.61       61.09     17.00 o 
   7  19   0       63.04       73.31     15.41 o 
   8  19   0        1.74       -6.38     13.55 o 
   1  20   0      102.80      117.94      9.56 o 
   2  20   0      137.34      134.41     10.09 o 
   3  20   0      361.83      358.06     28.69 o 
   4  20   0      389.70      392.86     25.77 o 
   5  20   0        3.20        1.33      9.30 o 
   6  20   0        9.64        6.11     11.42 o 
   7  20   0       35.91       26.30     16.20 o 
   8  20   0        4.39       -3.98     11.95 o 
   1  21   0      443.24      457.41     20.19 o 
   2  21   0       82.31       65.08     11.16 o 
   3  21   0      244.63      251.02     16.73 o 
   4  21   0       49.49       46.22     11.42 o 
   5  21   0      192.18      168.14     15.41 o 
   6  21   0       55.14       56.31     16.73 o 
   7  21   0       17.68       13.55     13.28 o 
   8  21   0        2.93       -0.27     14.88 o 
   1  22   0      649.74      686.64     26.30 o 
   2  22   0       88.50       88.72     15.41 o 
   3  22   0      421.51      415.70     31.34 o 
   4  22   0      177.19      141.05     15.41 o 
   5  22   0       46.12       22.31     11.16 o 
   6  22   0       69.13       58.44     12.22 o 
   7  22   0        3.10       -1.59     11.69 o 
   8  22   0        2.07       -3.19     15.41 o 
   1  23   0        8.99       13.55      6.11 o 
   2  23   0       58.94       43.83     10.36 o 
   3  23   0      170.36      173.72     13.28 o 
   4  23   0      148.36      129.09     12.48 o 
   5  23   0      107.87      110.50     17.53 o 
   6  23   0       47.41       60.03     13.55 o 
   7  23   0        7.90        2.66     14.34 o 
   8  23   0        0.02        3.19     13.81 o 
   1  24   0      191.13      158.05     14.61 o 
   2  24   0      429.31      418.36     20.98 o 
   3  24   0      239.17      250.49     16.73 o 
   4  24   0       79.46      101.47     18.86 o 
   5  24   0       40.26       40.38     12.48 o 
   6  24   0       34.44       18.33     13.28 o 
   7  24   0       60.25       38.78     14.08 o 
   2  25   0      526.44      522.75     24.70 o 
   3  25   0      832.30      764.21     45.42 o 
   4  25   0       37.77       41.97     12.22 o 
   5  25   0      125.33      136.27     23.11 o 
   6  25   0       72.86       79.95     15.67 o 
   7  25   0        7.06       -2.66     12.75 o 
   2  26   0      831.91      896.49     34.27 o 
   3  26   0      115.45      111.03     18.59 o 
   4  26   0      262.21      272.80     19.13 o 
   5  26   0       92.10      104.39     14.88 o 
   6  26   0       49.61       31.61     14.08 o 
   7  26   0       31.33       35.33     20.19 o 
   2  27   0      249.16      247.56     16.47 o 
   3  27   0      438.27      460.60     28.16 o 
   4  27   0      103.93       91.64     19.39 o 
   5  27   0        1.12       -0.53     12.75 o 
   6  27   0       15.57        3.19     12.75 o 
   7  27   0        2.56       -9.56     11.95 o 
   2  28   0       67.76       53.92     11.69 o 
   3  28   0      356.49      349.56     21.52 o 
   4  28   0       48.90       43.56     14.34 o 
   5  28   0       87.53      103.33     20.72 o 
   6  28   0        6.83       10.89     11.42 o 
   7  28   0       10.65        1.59     14.61 o 
   2  29   0      150.98      191.78     15.67 o 
   3  29   0       93.37      116.88     14.61 o 
   4  29   0      120.86      112.63     15.14 o 
   5  29   0       32.00       22.84     15.94 o 
   6  29   0       11.61       10.36     14.34 o 
   2  30   0      296.68      346.11     20.98 o 
   3  30   0      188.63      191.78     17.80 o 
   4  30   0       45.85       32.67     12.48 o 
   5  30   0       24.24       14.88     12.22 o 
   6  30   0        4.86       15.14     15.94 o 
   2  31   0       68.90       73.58     13.81 o 
   3  31   0       30.29       38.52     11.69 o 
   4  31   0       20.92       25.77     11.42 o 
   5  31   0        4.40       -9.03     12.48 o 
   6  31   0        1.70        7.44     15.41 o 
   3  32   0       20.20       25.23     11.69 o 
   4  32   0        6.95       -6.11     11.95 o 
   5  32   0        1.75       -5.84     14.08 o 
   6  32   0       13.03        7.70     14.61 o 
   3  33   0        0.83        3.45     11.16 o 
   4  33   0        8.47       16.47     14.08 o 
   5  33   0       33.52       23.91     13.81 o 
   3  34   0        3.64       -1.06     10.89 o 
   4  34   0        2.37       -6.38     13.28 o 
   5  34   0        6.51       -7.44     14.61 o 
   3  35   0        9.05       11.16     12.22 o 
   4  35   0        9.79       -6.64     14.08 o 
   3  36   0       27.64       20.98     11.95 o 
   4  36   0       18.39       12.48     16.20 o 
   4  37   0       10.72        0.53     14.88 o 
  -1 -40   1        3.27        7.84     11.45 o 
   0 -40   1       14.80        7.19     10.17 o 
   1 -40   1       23.61       14.88     13.81 o 
  -2 -39   1        2.70        4.37     10.98 o 
  -1 -39   1        5.65       14.80     11.83 o 
   0 -39   1        2.54        5.62      9.91 o 
   1 -39   1        8.49        5.79     10.50 o 
   2 -39   1        5.25        6.03     10.22 o 
  -3 -38   1       17.15       27.71     10.44 o 
  -2 -38   1       11.82        4.33     11.55 o 
  -1 -38   1       38.53       21.68     12.11 o 
   0 -38   1        2.22       -3.32     10.14 o 
   1 -38   1       16.38       26.71     11.16 o 
   2 -38   1        2.56       -3.25     10.42 o 
   3 -38   1        1.56        6.11      9.63 o 
  -4 -37   1        3.01       -1.23      9.82 o 
  -3 -37   1        9.44        5.94      9.39 o 
  -2 -37   1       23.41       28.54     10.20 o 
  -1 -37   1        3.19        0.74      8.74 o 
   0 -37   1        9.99       10.74      9.61 o 
   1 -37   1        4.89        1.58      8.61 o 
   2 -37   1        5.78        5.23      9.96 o 
   3 -37   1       50.95       48.33     11.62 o 
  -4 -36   1       18.57       14.91     10.36 o 
  -3 -36   1       15.15        3.80      8.87 o 
  -2 -36   1        6.38        3.11      9.09 o 
  -1 -36   1       23.03       21.12     10.36 o 
   0 -36   1       58.76       57.74     11.00 o 
   1 -36   1       14.02       15.06      9.30 o 
   2 -36   1       56.68       51.25     13.90 o 
   3 -36   1       12.99       15.02     10.77 o 
   4 -36   1        4.40        4.58     13.58 o 
  -5 -35   1       17.87       19.99     14.19 o 
  -4 -35   1       17.25       24.46      9.40 o 
  -3 -35   1       24.78       40.72     13.98 o 
  -2 -35   1        6.42        5.75     10.12 o 
  -1 -35   1        2.61        7.59      8.62 o 
   0 -35   1       64.66       66.47     12.19 o 
   1 -35   1       11.20       15.96      8.62 o 
   2 -35   1       41.96       60.94     10.52 o 
   3 -35   1        8.10       10.89      8.73 o 
   4 -35   1        7.65       13.07     13.32 o 
  -5 -34   1       36.39       40.06     15.48 o 
  -4 -34   1       39.07       30.87      9.96 o 
  -3 -34   1        9.03        9.04      9.47 o 
  -2 -34   1       32.76       26.10     14.34 o 
  -1 -34   1      344.20      272.59     23.91 o 
   0 -34   1       68.46       67.55     10.89 o 
   1 -34   1       15.18       12.81      9.85 o 
   2 -34   1       55.95       64.64     10.05 o 
   3 -34   1       34.89       27.25     13.61 o 
   4 -34   1      119.48      158.83     22.19 o 
   5 -34   1        1.44        7.21     13.35 o 
  -5 -33   1       48.22       38.95     11.44 o 
  -4 -33   1       31.60       36.95      9.86 o 
  -3 -33   1       10.97        4.28      8.87 o 
  -2 -33   1       27.37       25.36      8.20 o 
  -1 -33   1      161.81      145.30     17.80 o 
   0 -33   1      131.74      129.89     17.00 o 
   1 -33   1       72.89       86.72     22.18 o 
   2 -33   1       16.04       31.11      8.80 o 
   3 -33   1        4.53       18.58      9.89 o 
   4 -33   1       76.23       85.04     16.33 o 
   5 -33   1       13.06       22.02     13.39 o 
  -6 -32   1        7.63        1.58     12.99 o 
  -5 -32   1        4.88        1.47      8.12 o 
  -4 -32   1       52.93       84.20     15.71 o 
  -3 -32   1       54.65       26.62     10.25 o 
  -2 -32   1       21.01       12.53      9.70 o 
  -1 -32   1      116.67      119.28     13.28 o 
   0 -32   1      202.99      189.82     18.19 o 
   1 -32   1      261.12      244.92     26.60 o 
   2 -32   1       90.36       97.44     11.26 o 
   3 -32   1       46.32       41.45      9.87 o 
   4 -32   1       20.36       26.22     12.55 o 
   5 -32   1       55.82       65.01     15.94 o 
  -6 -31   1       36.04       42.55     14.28 o 
  -5 -31   1       17.30       12.00      8.63 o 
  -4 -31   1        5.20       -0.51      7.19 o 
  -3 -31   1      143.84      108.64     42.77 o 
  -2 -31   1        1.40        6.28      7.98 o 
  -1 -31   1      102.14      112.36     14.34 o 
   0 -31   1       37.30       59.73      8.77 o 
   1 -31   1        0.54       23.70      6.96 o 
   2 -31   1      169.44      182.29     12.07 o 
   3 -31   1       14.32        5.83      7.90 o 
   4 -31   1        0.26      -10.81     10.14 o 
   5 -31   1       14.72       29.08     13.59 o 
   6 -31   1        7.75       12.75     25.23 o 
  -6 -30   1        8.28       13.31     13.58 o 
  -5 -30   1        5.43        5.29      8.52 o 
  -4 -30   1       51.41       71.92     28.82 o 
  -3 -30   1       19.98       20.71      8.99 o 
  -2 -30   1       30.17       43.31      8.07 o 
  -1 -30   1       15.12        8.53      7.12 o 
   0 -30   1       29.36       37.78      8.30 o 
   1 -30   1      441.79      433.44     41.09 o 
   2 -30   1      111.82      135.86      9.58 o 
   3 -30   1       39.23       50.07      7.97 o 
   4 -30   1       10.36       12.64     10.90 o 
   5 -30   1      143.34      164.46     20.15 o 
   6 -30   1       66.42       82.61     32.67 o 
  -7 -29   1       48.54       48.08     16.73 o 
  -6 -29   1       11.28       10.95     11.64 o 
  -5 -29   1       96.01       96.99     10.99 o 
  -4 -29   1       46.37       59.75      9.83 o 
  -3 -29   1        5.42        7.21      7.79 o 
  -2 -29   1      131.42      138.21     10.63 o 
  -1 -29   1       30.51       38.58     11.29 o 
   0 -29   1      177.61      175.86     12.63 o 
   1 -29   1       15.87       40.76      8.11 o 
   2 -29   1       23.13       19.71      8.09 o 
   3 -29   1       56.29       61.83      8.88 o 
   4 -29   1       12.59       25.34      9.35 o 
   5 -29   1       49.74       67.27     16.17 o 
   6 -29   1        9.20       14.88     25.23 o 
  -7 -28   1        7.39       18.75     13.85 o 
  -6 -28   1       13.90       20.67     12.57 o 
  -5 -28   1       44.72       49.12     11.77 o 
  -4 -28   1       49.85       51.78      8.54 o 
  -3 -28   1        2.04        5.27      7.13 o 
  -2 -28   1       50.10       56.88      9.39 o 
  -1 -28   1      195.85      190.20     15.67 o 
   0 -28   1      131.88      123.43      9.75 o 
   1 -28   1       39.48       44.69      7.29 o 
   2 -28   1       40.26       49.36      7.54 o 
   3 -28   1      110.59      109.98     13.52 o 
   4 -28   1       95.08       97.80      9.69 o 
   5 -28   1       96.61      100.64     17.51 o 
   6 -28   1        5.10       19.13     23.11 o 
  -7 -27   1        6.23       10.09     13.12 o 
  -6 -27   1       19.90       23.82     12.19 o 
  -5 -27   1       19.51       11.14      7.32 o 
  -4 -27   1        5.46        6.65      7.40 o 
  -3 -27   1       35.01       13.83      7.21 o 
  -2 -27   1      277.35      258.08     17.62 o 
  -1 -27   1      127.84      158.08     14.21 o 
   0 -27   1       62.71       63.61      6.35 o 
   1 -27   1       59.50       58.99      7.37 o 
   2 -27   1       12.97       12.90      5.12 o 
   3 -27   1        2.22        4.64      6.60 o 
   4 -27   1       32.85       44.89      8.16 o 
   5 -27   1       14.78        9.44     10.82 o 
   6 -27   1       17.67       24.97     25.23 o 
  -7 -26   1       10.03       15.82     13.39 o 
  -6 -26   1       52.22       46.66     13.32 o 
  -5 -26   1      162.09      139.33     12.68 o 
  -4 -26   1       51.60       50.28      9.30 o 
  -3 -26   1       43.14       41.96      7.51 o 
  -2 -26   1      236.78      233.47     30.41 o 
  -1 -26   1       78.46       94.37     15.27 o 
   0 -26   1       16.73       17.05      6.37 o 
   1 -26   1      151.11      138.72     10.28 o 
   2 -26   1      174.75      173.79     24.09 o 
   3 -26   1       28.49       26.83      7.23 o 
   4 -26   1      209.42      229.54     19.04 o 
   5 -26   1       58.51       66.72     12.40 o 
   6 -26   1        0.41        3.72     20.98 o 
   7 -26   1       21.84       18.33     23.64 o 
  -7 -25   1        7.24        6.70     12.35 o 
  -6 -25   1        6.29        8.32     11.00 o 
  -5 -25   1       37.03       25.54      8.17 o 
  -4 -25   1       17.68       20.19      8.51 o 
  -3 -25   1       24.23       21.75      6.48 o 
  -2 -25   1      104.48       96.59     10.60 o 
  -1 -25   1        3.57        1.60      5.44 o 
   0 -25   1       95.34      110.93     19.07 o 
   1 -25   1       41.27       48.06      5.41 o 
   2 -25   1       19.18       20.62      6.33 o 
   3 -25   1      169.64      166.15     10.82 o 
   4 -25   1       12.70       15.89      7.05 o 
   5 -25   1      130.54      152.80     15.06 o 
   6 -25   1       98.14       92.70     28.95 o 
   7 -25   1        5.54        3.45     21.52 o 
  -8 -24   1       44.48       56.58     30.28 o 
  -7 -24   1        0.02       -3.69     11.00 o 
  -6 -24   1       45.17       41.72     13.21 o 
  -5 -24   1       13.90       14.14      7.30 o 
  -4 -24   1        6.57       -6.24      5.48 o 
  -3 -24   1       59.80       54.91      8.65 o 
  -2 -24   1      305.83      316.35     14.09 o 
  -1 -24   1       56.03       57.96      9.03 o 
   0 -24   1       88.18       92.36      6.85 o 
   1 -24   1      467.49      404.28     34.87 o 
   2 -24   1       26.39       29.54      7.00 o 
   3 -24   1       75.14       77.17      7.00 o 
   4 -24   1       95.17       92.99      9.93 o 
   5 -24   1       16.74       18.36     10.66 o 
   6 -24   1      114.13      117.67     30.02 o 
   7 -24   1       12.89       14.34     24.70 o 
  -8 -23   1       52.18       47.28     26.30 o 
  -7 -23   1        0.79        2.38     11.18 o 
  -6 -23   1       11.54       14.30     10.58 o 
  -5 -23   1       96.84       95.03     10.38 o 
  -4 -23   1      108.01      142.92     22.98 o 
  -3 -23   1      278.03      233.30     21.78 o 
  -2 -23   1      164.95      162.65      8.89 o 
  -1 -23   1      223.18      231.94     12.97 o 
   0 -23   1      165.95      167.82     19.17 o 
   1 -23   1       35.55       50.61      5.44 o 
   2 -23   1      312.81      285.14     15.75 o 
   3 -23   1      874.04      925.25     22.03 o 
   4 -23   1      726.47      738.14     25.72 o 
   5 -23   1        7.43        1.39      6.91 o 
   6 -23   1       75.03       69.06     27.09 o 
   7 -23   1        4.55        9.03     22.84 o 
  -8 -22   1       21.75       23.91     23.38 o 
  -7 -22   1        4.24        2.87     10.78 o 
  -6 -22   1       27.56       28.40     10.14 o 
  -5 -22   1       65.99       84.16      9.61 o 
  -4 -22   1      217.53      207.47     15.82 o 
  -3 -22   1      227.00      270.61     21.65 o 
  -2 -22   1      256.35      239.22     14.88 o 
  -1 -22   1      596.01      606.43     16.58 o 
   0 -22   1      485.87      467.51     16.33 o 
   1 -22   1       28.60       44.35      6.37 o 
   2 -22   1      411.76      433.19     24.24 o 
   3 -22   1      540.12      550.43     15.74 o 
   4 -22   1      895.81      909.31     27.67 o 
   5 -22   1       61.12       55.48     11.41 o 
   6 -22   1       68.88       61.89     26.03 o 
   7 -22   1        9.50        7.70     22.58 o 
  -8 -21   1        5.23        5.05     22.58 o 
  -7 -21   1       55.96       45.04     12.48 o 
  -6 -21   1      117.32      123.41     17.00 o 
  -5 -21   1        5.96        5.88      6.38 o 
  -4 -21   1      327.72      315.91     12.55 o 
  -3 -21   1       16.30       23.12      5.54 o 
  -2 -21   1        4.24        6.59      4.46 o 
  -1 -21   1      302.68      326.06     17.44 o 
   0 -21   1      672.64      687.20     20.64 o 
   1 -21   1      402.71      323.76     10.91 o 
   2 -21   1      124.44      120.45     10.55 o 
   3 -21   1      336.85      373.42     13.51 o 
   4 -21   1      303.43      323.48     11.90 o 
   5 -21   1      118.93      100.42     11.73 o 
   6 -21   1       62.15       52.06     24.17 o 
   7 -21   1       36.42       41.44     25.23 o 
   8 -21   1        7.95        8.23     23.91 o 
  -8 -20   1        5.74        2.92     22.05 o 
  -7 -20   1       33.81       42.93     11.91 o 
  -6 -20   1      436.00      493.61     23.33 o 
  -5 -20   1       66.38       77.85     18.46 o 
  -4 -20   1      164.61      181.89     13.16 o 
  -3 -20   1       68.66       73.32      9.70 o 
  -2 -20   1     1739.72     1667.85     47.50 o 
  -1 -20   1     1385.83     1385.79     31.02 o 
   0 -20   1      340.00      352.67     12.55 o 
   1 -20   1        4.87       11.11      3.86 o 
   2 -20   1      611.69      573.99     18.72 o 
   3 -20   1     2521.84     2549.35     51.83 o 
   4 -20   1      733.76      702.88     25.47 o 
   5 -20   1      246.72      246.51     19.60 o 
   6 -20   1        1.09       -1.06     17.80 o 
   7 -20   1       57.40       58.97     25.23 o 
   8 -20   1       45.67       36.13     27.63 o 
  -8 -19   1       30.78       41.70     25.50 o 
  -7 -19   1       37.29       44.31     11.58 o 
  -6 -19   1       39.65       51.95     10.45 o 
  -5 -19   1      105.09      115.75     19.66 o 
  -4 -19   1     2201.49     1917.70     68.13 o 
  -3 -19   1      442.29      429.12     13.11 o 
  -2 -19   1      501.17      460.22     19.79 o 
  -1 -19   1      384.45      394.18     13.30 o 
   0 -19   1      564.98      579.41     17.54 o 
   1 -19   1      494.94      471.80     13.79 o 
   2 -19   1      227.26      252.61     10.71 o 
   3 -19   1      540.43      580.20     20.09 o 
   4 -19   1      273.45      265.79     20.87 o 
   5 -19   1      133.45      134.58     11.08 o 
   6 -19   1        0.83        5.31     16.20 o 
   7 -19   1       17.45       20.72     21.52 o 
   8 -19   1        7.78       -2.13     21.52 o 
  -8 -18   1       32.55       26.03     21.78 o 
  -7 -18   1       30.47       35.36     14.48 o 
  -6 -18   1       91.92       90.67      8.36 o 
  -5 -18   1       11.54        0.75      4.91 o 
  -4 -18   1      493.59      452.34     22.98 o 
  -3 -18   1     1136.46     1073.81     31.52 o 
  -2 -18   1      257.51      267.04     25.27 o 
  -1 -18   1      488.66      452.67     12.39 o 
   0 -18   1     1611.23     1661.29     44.58 o 
   1 -18   1      844.28      793.03     19.81 o 
   2 -18   1      375.39      352.32     11.56 o 
   3 -18   1     2121.99     2136.93     46.22 o 
   4 -18   1      289.79      261.43     12.23 o 
   5 -18   1      174.73      180.09     12.76 o 
   6 -18   1      174.03      163.89     30.28 o 
   7 -18   1        9.73       12.75     20.72 o 
   8 -18   1        5.73        7.70     23.11 o 
  -9 -17   1       16.32        9.83     25.77 o 
  -8 -17   1       56.77       51.27     25.77 o 
  -7 -17   1       62.69       83.11     13.02 o 
  -6 -17   1       80.94       83.28      7.58 o 
  -5 -17   1      539.30      510.10     17.77 o 
  -4 -17   1      236.30      225.32     11.75 o 
  -3 -17   1      585.35      599.91     18.43 o 
  -2 -17   1     1019.80     1002.05     22.27 o 
  -1 -17   1      278.59      282.08      9.39 o 
   0 -17   1      185.32      222.59     11.55 o 
   1 -17   1       56.17       71.02      5.31 o 
   2 -17   1     1179.13     1096.70     23.92 o 
   3 -17   1      773.60      730.97     17.41 o 
   4 -17   1       56.24       77.02      6.28 o 
   5 -17   1      354.14      357.94     20.72 o 
   6 -17   1       14.36        7.44     17.27 o 
   7 -17   1       73.20       91.64     27.89 o 
   8 -17   1        2.00        7.70     22.31 o 
  -9 -16   1        9.20       -1.33     23.91 o 
  -8 -16   1       22.96       17.00     22.05 o 
  -7 -16   1       13.47       22.96      9.92 o 
  -6 -16   1       91.11       85.08      8.13 o 
  -5 -16   1       66.92       78.05     12.35 o 
  -4 -16   1       47.95       48.11      6.83 o 
  -3 -16   1      454.68      412.10     19.66 o 
  -2 -16   1     1084.33      958.29     43.03 o 
  -1 -16   1      759.94      781.51     17.12 o 
   0 -16   1       18.94       11.27      4.36 o 
   1 -16   1      353.25      382.71     11.28 o 
   2 -16   1     1453.05     1537.22     31.30 o 
   3 -16   1       23.80       38.59      5.48 o 
   4 -16   1      365.52      346.75     12.31 o 
   5 -16   1      161.14      149.40     24.70 o 
   6 -16   1      127.14      120.06     27.09 o 
   7 -16   1       32.91       30.28     22.31 o 
   8 -16   1        1.03       -2.66     20.72 o 
  -9 -15   1        1.73       -1.59     22.84 o 
  -8 -15   1        3.31       12.22     21.25 o 
  -7 -15   1       43.50       39.20     10.66 o 
  -6 -15   1       29.98       27.45      6.56 o 
  -5 -15   1      561.39      531.11     16.53 o 
  -4 -15   1     1176.58     1132.32     30.17 o 
  -3 -15   1      742.31      760.03     25.90 o 
  -2 -15   1     1329.23     1351.15     29.97 o 
  -1 -15   1      256.29      224.05     18.94 o 
   0 -15   1       42.69       43.45     12.61 o 
   1 -15   1      421.82      410.90     11.80 o 
   2 -15   1      839.18      874.17     22.39 o 
   3 -15   1     1105.43     1052.86     23.34 o 
   4 -15   1      550.12      519.15     17.50 o 
   5 -15   1       78.82       47.59     39.45 o 
   6 -15   1       14.04        5.58     17.00 o 
   7 -15   1        1.15       -5.05     17.27 o 
   8 -15   1        4.64       12.48     22.58 o 
  -9 -14   1       10.10        6.38     22.84 o 
  -8 -14   1        1.21      -15.94     17.27 o 
  -7 -14   1       16.60       18.21     10.01 o 
  -6 -14   1      217.62      171.15     12.45 o 
  -5 -14   1      116.01      111.90     15.27 o 
  -4 -14   1      103.04      120.98      8.20 o 
  -3 -14   1      404.82      404.87     16.58 o 
  -2 -14   1      311.86      291.00     25.83 o 
  -1 -14   1       29.26       49.28      6.61 o 
   0 -14   1        2.05        0.32      2.25 o 
   1 -14   1       70.19       59.19      6.06 o 
   2 -14   1      239.55      220.10     11.11 o 
   3 -14   1      322.53      326.49     10.32 o 
   4 -14   1      162.69      150.68      8.56 o 
   5 -14   1       23.62       11.57      7.97 o 
   6 -14   1       14.96        9.56     16.20 o 
   7 -14   1        7.93        8.50     18.86 o 
   8 -14   1        3.00        3.45     20.72 o 
  -9 -13   1        6.25        1.86     22.58 o 
  -8 -13   1       22.73       10.36     20.19 o 
  -7 -13   1       51.62       82.59     15.54 o 
  -6 -13   1      181.66      192.94     19.49 o 
  -5 -13   1      258.01      275.00     14.12 o 
  -4 -13   1      822.33      845.73     28.02 o 
  -3 -13   1       17.63       19.46      4.01 o 
  -2 -13   1     1399.65     1391.39     63.91 o 
  -1 -13   1      562.39      640.56     14.78 o 
   0 -13   1      933.78      944.67     20.57 o 
   1 -13   1      244.46      264.06      8.05 o 
   2 -13   1      987.97      987.07     21.11 o 
   3 -13   1       18.86       23.40      4.17 o 
   4 -13   1      150.72      157.06      7.03 o 
   5 -13   1       95.98       82.83     12.09 o 
   6 -13   1       54.09       43.83     19.66 o 
   7 -13   1        8.57        6.91     17.53 o 
   8 -13   1        7.65        6.11     21.25 o 
  -9 -12   1        3.26        7.70     23.11 o 
  -8 -12   1       39.77       39.58     22.31 o 
  -7 -12   1        4.13        4.52     15.41 o 
  -6 -12   1       37.70       62.13      7.63 o 
  -5 -12   1      136.77      158.50      8.54 o 
  -4 -12   1      319.31      285.50     11.95 o 
  -3 -12   1      264.44      281.84      9.28 o 
  -2 -12   1      535.67      530.39     14.16 o 
  -1 -12   1      304.60      265.66      7.86 o 
   0 -12   1     1080.36     1152.81     23.95 o 
   1 -12   1     1593.28     1620.95     31.41 o 
   2 -12   1     2094.73     2131.61     41.07 o 
   3 -12   1      204.69      226.95      9.34 o 
   4 -12   1       43.40       22.93      9.37 o 
   5 -12   1      241.03      224.66     12.25 o 
   6 -12   1      201.65      235.34     32.14 o 
   7 -12   1       46.69       39.84     18.86 o 
   8 -12   1        3.19       19.92     21.78 o 
   9 -12   1        4.88       -5.58     21.52 o 
  -9 -11   1       48.36       34.53     24.70 o 
  -8 -11   1       79.90       76.77     25.23 o 
  -7 -11   1       10.01       -0.80     14.34 o 
  -6 -11   1      652.91      646.56     18.39 o 
  -5 -11   1       57.70       76.55     15.94 o 
  -4 -11   1      244.78      223.37      9.45 o 
  -3 -11   1     1039.29     1027.22     27.06 o 
  -2 -11   1      374.93      386.59     13.98 o 
  -1 -11   1      234.50      249.04      8.43 o 
   0 -11   1     1804.93     1782.30     35.87 o 
   1 -11   1      124.75      128.29     15.47 o 
   2 -11   1     3775.89     3691.87     65.26 o 
   3 -11   1      123.27      143.85      6.17 o 
   4 -11   1      278.36      243.99     48.61 o 
   5 -11   1      245.82      255.81     13.23 o 
   6 -11   1      159.22      195.77     29.48 o 
   7 -11   1        4.48       20.72     16.20 o 
   8 -11   1        3.61       -5.31     18.59 o 
   9 -11   1        8.28       -0.27     22.05 o 
  -8 -10   1       58.47       49.67     22.58 o 
  -7 -10   1       16.43       38.25     18.86 o 
  -6 -10   1      220.51      221.94     11.26 o 
  -5 -10   1      477.60      479.42     18.25 o 
  -4 -10   1     1650.69     1573.78     40.38 o 
  -3 -10   1       32.49       34.75      4.22 o 
  -2 -10   1      546.77      565.81     15.05 o 
  -1 -10   1     1751.57     1832.59     43.32 o 
   0 -10   1     1136.33     1116.79     35.33 o 
   1 -10   1    13689.84    13599.32    224.02 o 
   2 -10   1     5138.25     5229.30     89.15 o 
   3 -10   1     1426.22     1469.60     38.42 o 
   4 -10   1      136.55      126.63      6.17 o 
   5 -10   1      110.79      111.09      8.90 o 
   6 -10   1      958.15      918.53     58.44 o 
   7 -10   1       22.63       11.42     16.20 o 
   8 -10   1       40.00       52.86     23.91 o 
  -8  -9   1        9.30       11.42     18.33 o 
  -7  -9   1      516.72      420.49     40.64 o 
  -6  -9   1      366.51      361.14     27.07 o 
  -5  -9   1      352.53      367.56     16.73 o 
  -4  -9   1      345.90      395.57     12.93 o 
  -3  -9   1       96.40      120.70      6.59 o 
  -2  -9   1     1057.84     1077.18     24.63 o 
  -1  -9   1     2467.86     2562.35     42.49 o 
   0  -9   1     2659.68     2551.16     89.12 o 
   1  -9   1     1082.42     1120.24     21.72 o 
   2  -9   1      678.13      665.10     14.49 o 
   3  -9   1       49.32       59.86      5.55 o 
   4  -9   1       19.36       26.09      3.34 o 
   5  -9   1      155.25      177.30     26.56 o 
   6  -9   1      272.20      316.09     35.06 o 
   7  -9   1       19.38       30.28     18.59 o 
   8  -9   1       17.87       30.02     21.25 o 
  -8  -8   1       30.38       35.33     20.45 o 
  -7  -8   1       21.34       15.94     16.20 o 
  -6  -8   1      396.95      384.05     17.66 o 
  -5  -8   1      465.64      360.60     48.48 o 
  -4  -8   1      671.76      639.26     17.15 o 
  -3  -8   1      117.59      148.10     18.99 o 
  -2  -8   1      696.48      628.74     14.16 o 
  -1  -8   1     7781.22     7766.76    200.44 o 
   0  -8   1     9411.80     9463.23    185.76 o 
   1  -8   1     5400.35     5412.91     90.46 o 
   2  -8   1     5849.16     5773.78    136.39 o 
   3  -8   1      541.31      635.23     15.78 o 
   4  -8   1     1059.91     1056.88     23.34 o 
   5  -8   1      430.52      432.07     20.59 o 
   6  -8   1      745.74      710.55     50.47 o 
   7  -8   1       18.81        5.84     16.20 o 
   8  -8   1      139.31      124.05     28.16 o 
  -8  -7   1        0.84       -1.59     16.20 o 
  -7  -7   1      123.92      132.81     24.97 o 
  -6  -7   1      170.11      204.27     26.83 o 
  -5  -7   1     1514.00     1474.75     45.69 o 
  -4  -7   1     1413.19     1430.13     56.84 o 
  -3  -7   1     1187.06     1148.82     29.68 o 
  -2  -7   1      850.18      763.85     18.12 o 
  -1  -7   1     4098.39     4107.73    107.85 o 
   0  -7   1    12355.74    12286.37    237.60 o 
   1  -7   1     6418.68     6469.93    108.01 o 
   2  -7   1     9243.56     8850.48    181.91 o 
   3  -7   1     1276.28     1524.25     31.07 o 
   4  -7   1      396.47      440.73     11.05 o 
   5  -7   1      533.62      509.88     22.45 o 
   6  -7   1       40.94       47.81     17.80 o 
   7  -7   1      161.56      145.03     26.30 o 
   8  -7   1       26.41       41.97     20.98 o 
  -8  -6   1        7.16        0.00     15.41 o 
  -7  -6   1      253.56      233.49     30.28 o 
  -6  -6   1     1497.15     1411.27     69.59 o 
  -5  -6   1       73.85       92.44     14.08 o 
  -4  -6   1      883.35      868.33     35.33 o 
  -3  -6   1       14.36       11.69      4.25 o 
  -2  -6   1     7484.03     7572.38    149.36 o 
  -1  -6   1    11862.05    11412.39    182.59 o 
   0  -6   1     6465.60     5111.98   1234.36 o 
   1  -6   1     1053.40      960.11     17.52 o 
   2  -6   1      362.62      363.61      9.77 o 
   3  -6   1      642.72      612.38     13.43 o 
   4  -6   1     1059.57     1088.42     23.61 o 
   5  -6   1      579.45      596.61     24.23 o 
   6  -6   1       93.45       88.19     19.92 o 
   7  -6   1      208.93      232.16     31.08 o 
   8  -6   1       82.20       64.02     23.11 o 
  -9  -5   1        9.80        3.98     16.47 o 
  -8  -5   1       23.38       15.14     17.27 o 
  -7  -5   1       91.70       90.58     22.05 o 
  -6  -5   1      115.52      146.75     13.71 o 
  -4  -5   1     2155.40     2347.07     76.77 o 
  -3  -5   1      970.35      977.24     39.84 o 
  -2  -5   1      994.08     1138.74     41.44 o 
  -1  -5   1     7062.94     7107.39    115.48 o 
   0  -5   1     2430.65     2246.93    200.60 o 
   1  -5   1      156.26      153.53      5.46 o 
   2  -5   1      751.29      681.73     18.00 o 
   3  -5   1     1985.65     1948.52     37.13 o 
   4  -5   1       18.47       16.83      3.06 o 
   5  -5   1      147.44      160.97      7.45 o 
   6  -5   1      240.46      204.53     26.56 o 
   7  -5   1      561.76      539.75     44.09 o 
   9  -5   1        0.90        9.56     15.41 o 
  -9  -4   1       15.33       19.92     15.94 o 
  -7  -4   1      101.74      100.67     21.25 o 
  -6  -4   1      258.92      276.88     15.08 o 
  -4  -4   1     3262.31     3257.90    105.98 o 
  -3  -4   1      844.04      828.75     33.47 o 
  -2  -4   1     2671.44     2893.73     82.08 o 
  -1  -4   1     9245.24     9733.35    158.47 o 
   0  -4   1     4593.12     4369.64    209.90 o 
   1  -4   1      804.98      657.86     16.34 o 
   2  -4   1     1720.94     1706.61     31.16 o 
   3  -4   1      542.96      581.99     15.86 o 
   4  -4   1       21.00       30.85      4.41 o 
   5  -4   1      310.70      291.49     15.86 o 
   6  -4   1      517.45      502.03     39.84 o 
   7  -4   1       64.85       91.38     21.25 o 
   9  -4   1       23.22       16.20     17.27 o 
  -9  -3   1       21.80       29.22     16.73 o 
  -8  -3   1       27.52       44.36     14.34 o 
  -7  -3   1      307.86      324.59     32.67 o 
  -6  -3   1      193.33      200.69     11.22 o 
  -5  -3   1      244.90      234.55     23.11 o 
  -4  -3   1      743.26      560.74     21.25 o 
  -3  -3   1     2909.86     3281.54    103.33 o 
  -2  -3   1     2760.34     2841.13     78.36 o 
  -1  -3   1     4041.01     4157.37     84.65 o 
   0  -3   1      934.56      954.58     17.80 o 
   1  -3   1     9460.82     9060.86    208.59 o 
   2  -3   1      610.30      600.58     11.54 o 
   3  -3   1       65.85       58.94      6.09 o 
   4  -3   1      493.49      608.73     18.90 o 
   5  -3   1      259.56      258.26     13.59 o 
   6  -3   1      262.64      317.69     31.08 o 
   7  -3   1      181.74      158.58     25.50 o 
   9  -3   1       33.94       28.95     19.39 o 
  -9  -2   1       53.91       57.11     17.27 o 
  -8  -2   1        2.15       14.34     13.02 o 
  -7  -2   1      179.19      181.16     25.23 o 
  -6  -2   1      217.84      225.98     15.99 o 
  -5  -2   1       14.48       11.53      5.15 o 
  -3  -2   1     1801.00     1724.97     48.88 o 
  -2  -2   1     1359.34     1316.71     45.95 o 
  -1  -2   1     1491.73     1543.07     34.09 o 
   0  -2   1     3376.43     3437.23     71.10 o 
   1  -2   1     1635.12     1952.15     41.98 o 
   2  -2   1     1502.05     1509.14     36.08 o 
   3  -2   1      640.94      676.39     17.41 o 
   4  -2   1      278.45      317.56     10.98 o 
   5  -2   1      367.77      339.20     28.16 o 
   6  -2   1     1269.83     1246.32     62.16 o 
   7  -2   1      157.54      162.03     24.70 o 
   8  -2   1       26.89       50.47     16.47 o 
   9  -2   1       12.08       42.50     17.00 o 
  -9  -1   1        5.25       44.09     18.06 o 
  -8  -1   1      144.23      119.53     16.73 o 
  -7  -1   1      209.83      195.62     32.67 o 
  -6  -1   1      294.34      298.09     17.89 o 
  -5  -1   1       61.17       39.26      7.21 o 
  -4  -1   1       52.49        3.45      3.45 o 
  -3  -1   1       51.26       69.06      5.58 o 
  -2  -1   1      147.55      159.11      6.64 o 
  -1  -1   1      293.65      288.94     13.68 o 
   0  -1   1     1135.56     1222.54     26.62 o 
   1  -1   1     6057.31     5690.23    160.17 o 
   2  -1   1     1979.86     1979.86     43.07 o 
   3  -1   1      473.83      433.36     16.34 o 
   4  -1   1      246.26      255.25     11.50 o 
   5  -1   1      246.59      231.09     23.11 o 
   6  -1   1      110.58      160.17     22.05 o 
   7  -1   1       11.73       19.13     15.41 o 
   8  -1   1       39.20       47.55     16.47 o 
   9  -1   1      103.33      144.50     21.25 o 
  -9   0   1       23.10       51.53     17.27 o 
  -8   0   1       85.26      103.33     21.78 o 
  -7   0   1        0.06       -8.50     10.63 o 
  -6   0   1       18.89       23.35      5.84 o 
  -5   0   1      151.70      149.03      8.57 o 
  -4   0   1        6.63        1.33      3.19 o 
  -3   0   1       64.18       63.75      4.52 o 
  -2   0   1        8.30       10.63      2.39 o 
  -1   0   1     1293.80     1339.55     37.72 o 
   0   0   1     4228.75     3958.94     80.49 o 
   1   0   1     3286.92     3753.03    115.28 o 
   2   0   1     1708.56     1866.78     41.83 o 
   3   0   1      575.18      517.15     14.52 o 
   4   0   1       15.49        5.98      3.78 o 
   5   0   1       72.12       47.02     12.75 o 
   6   0   1       19.06        9.56     11.95 o 
   7   0   1        0.42        4.52     12.22 o 
   8   0   1        0.16        3.19     14.88 o 
   9   0   1        3.18       35.86     15.67 o 
  -9   1   1        5.39       22.05     15.41 o 
  -8   1   1      142.57      137.86     17.53 o 
  -7   1   1      211.81      194.17     15.41 o 
  -6   1   1      293.43      287.23     12.35 o 
  -5   1   1       58.84       46.13      5.46 o 
  -4   1   1       52.64       40.38      4.52 o 
  -3   1   1       52.78       35.86      3.98 o 
  -2   1   1      152.91      154.86      6.38 o 
  -1   1   1      291.93      280.20      6.28 o 
   0   1   1     1117.44     1084.90     66.85 o 
   1   1   1     6046.42     6011.91    175.05 o 
   2   1   1     1969.96     1992.36     43.18 o 
   3   1   1      472.91      435.55     13.37 o 
   4   1   1      243.47      243.41      9.24 o 
   5   1   1      240.19      261.64     23.64 o 
   6   1   1      112.14      167.91     16.39 o 
   7   1   1       11.68       19.92     13.28 o 
   8   1   1       38.77       44.36     15.14 o 
   9   1   1      103.72      125.91     28.42 o 
  -9   2   1       53.86       58.97     20.19 o 
  -8   2   1        2.56        1.06     11.69 o 
  -7   2   1      181.57      204.00     26.30 o 
  -6   2   1      221.04      255.56     11.37 o 
  -5   2   1       15.30       14.25      4.35 o 
  -4   2   1      286.69      262.52     10.75 o 
  -3   2   1     1795.65     1242.75    340.40 o 
  -2   2   1     1389.95     1328.07     29.17 o 
  -1   2   1     1537.97     1518.30     26.33 o 
   0   2   1     3408.70     3457.65    105.45 o 
   1   2   1     1645.63     1903.78     58.57 o 
   2   2   1     1530.89     1552.58     34.01 o 
   3   2   1      619.66      658.39     18.70 o 
   4   2   1      282.00      324.79     12.86 o 
   5   2   1      377.48      336.93     20.07 o 
   6   2   1     1271.36     1283.43     43.43 o 
   7   2   1      156.59      172.66     22.05 o 
   8   2   1       26.89       46.22     18.06 o 
   9   2   1       12.26       14.61     15.94 o 
  -9   3   1       21.18       16.47     15.94 o 
  -8   3   1       25.58       21.78     13.81 o 
  -7   3   1      310.24      285.28     31.08 o 
  -6   3   1      189.94      230.09     10.48 o 
  -5   3   1      247.42      250.52     10.62 o 
  -4   3   1      738.36      725.22     19.27 o 
  -3   3   1     2916.15     2535.98    659.42 o 
  -2   3   1     2685.33     2764.43     60.57 o 
  -1   3   1     4022.43     3931.91     66.25 o 
   0   3   1      945.29      976.71     33.20 o 
   1   3   1     9434.79     9331.15    191.71 o 
   2   3   1      579.52      549.96     15.67 o 
   3   3   1       67.02       63.80      5.90 o 
   4   3   1      480.34      607.36     16.41 o 
   5   3   1      261.50      275.83     17.00 o 
   6   3   1      258.57      319.38     16.66 o 
   7   3   1      183.85      199.48     18.59 o 
   8   3   1      181.73      194.17     18.06 o 
   9   3   1       33.80       45.16     17.27 o 
  -9   4   1       15.82       19.92     16.20 o 
  -8   4   1       36.82       31.34     15.41 o 
  -7   4   1      102.67      102.80     15.14 o 
  -6   4   1      261.57      277.00     13.95 o 
  -5   4   1       85.02       75.71      5.96 o 
  -4   4   1     3285.15     3237.56     74.19 o 
  -3   4   1      814.57      686.51    120.46 o 
  -2   4   1     2692.49     2885.41     59.62 o 
  -1   4   1     9302.49     9705.48    200.29 o 
   0   4   1     4480.65     4374.59    133.34 o 
   1   4   1      835.07      707.84     17.63 o 
   2   4   1     1706.57     1695.59     42.16 o 
   3   4   1      529.75      536.10     15.69 o 
   4   4   1       21.53       24.91      6.57 o 
   5   4   1      327.26      302.23     13.27 o 
   6   4   1      501.31      509.20     26.03 o 
   7   4   1       61.96       84.47     20.45 o 
   8   4   1       31.15       48.08     18.06 o 
   9   4   1       23.53       20.19     16.73 o 
  -9   5   1        8.76        4.78     13.55 o 
  -8   5   1       23.61       26.56     12.75 o 
  -7   5   1       86.87       98.28     14.08 o 
  -6   5   1      116.35      154.37     10.58 o 
  -5   5   1      518.47      500.60     13.68 o 
  -4   5   1     2191.32     2387.24     56.98 o 
  -3   5   1      986.87      883.26     66.60 o 
  -2   5   1      979.75     1110.85     33.20 o 
  -1   5   1     6996.28     7006.11    172.79 o 
   0   5   1     2490.66     2607.23     53.95 o 
   1   5   1      150.78      138.73      7.84 o 
   2   5   1      718.92      641.45     16.70 o 
   3   5   1     1977.92     1922.34     44.77 o 
   4   5   1       16.58       11.16      5.07 o 
   5   5   1      155.65      186.47     11.23 o 
   6   5   1      238.95      199.22     14.08 o 
   7   5   1      572.03      511.33     30.81 o 
   8   5   1        0.11       11.69     13.28 o 
   9   5   1        0.86        1.86     16.47 o 
  -9   6   1        2.03       -7.44     15.67 o 
  -8   6   1        7.56       -2.13     10.89 o 
  -7   6   1      256.81      230.56     21.25 o 
  -6   6   1     1478.12     1425.74     39.99 o 
  -5   6   1       76.58      109.60      7.96 o 
  -4   6   1      871.47      852.51     44.63 o 
  -3   6   1       17.98        9.73      2.91 o 
  -2   6   1     7532.10     7402.72    213.30 o 
  -1   6   1    11620.17    11058.13    230.88 o 
   0   6   1     6581.96     6764.99    137.28 o 
   1   6   1     1041.73      950.97     22.67 o 
   2   6   1      353.62      352.60     10.53 o 
   3   6   1      635.24      602.78     21.05 o 
   4   6   1     1063.55     1067.55     33.34 o 
   5   6   1      576.54      588.34     23.05 o 
   6   6   1       97.09       96.95     14.61 o 
   7   6   1      209.15      214.89     20.19 o 
   8   6   1       80.11       91.38     16.20 o 
   9   6   1       20.19       10.63     17.00 o 
  -9   7   1       15.41       10.63     17.00 o 
  -8   7   1        0.77       -2.13     12.22 o 
  -7   7   1      125.02      162.30     24.70 o 
  -6   7   1      176.94      242.78     19.13 o 
  -5   7   1     1506.04     1489.68     36.07 o 
  -4   7   1     1399.29     1458.73     33.44 o 
  -3   7   1     1186.23     1168.99     29.42 o 
  -2   7   1      835.70      756.50     24.97 o 
  -1   7   1     4081.39     3965.88    122.72 o 
   0   7   1    12245.10    12340.30    253.11 o 
   1   7   1     6423.79     6451.98    136.17 o 
   2   7   1     9295.60     9471.13    198.72 o 
   3   7   1     1260.73     1563.29     41.49 o 
   4   7   1      397.59      436.42     15.67 o 
   5   7   1      531.54      484.06     22.08 o 
   6   7   1       41.08       18.59     13.55 o 
   7   7   1      161.92      130.69     23.91 o 
   8   7   1       25.76       29.48     17.80 o 
   9   7   1       32.62       16.47     17.53 o 
  -9   8   1       30.83       11.16     16.73 o 
  -8   8   1       31.56       34.27     14.88 o 
  -7   8   1       22.18       23.64     11.69 o 
  -6   8   1      394.83      376.13     24.97 o 
  -5   8   1      466.96      387.02     19.92 o 
  -4   8   1      667.00      627.12     19.65 o 
  -3   8   1      120.08      136.80     13.02 o 
  -2   8   1      729.75      683.19     21.25 o 
  -1   8   1     7918.15     7862.50    164.35 o 
   0   8   1     9368.71     9580.81    198.55 o 
   1   8   1     5347.82     5375.39    111.96 o 
   2   8   1     5844.58     6032.02    121.26 o 
   3   8   1      571.64      706.59     22.27 o 
   4   8   1     1045.28     1069.58     32.73 o 
   5   8   1      440.59      431.91     31.88 o 
   6   8   1      746.77      694.61     46.48 o 
   7   8   1       17.19        0.00     11.95 o 
   8   8   1      137.21      183.55     19.92 o 
   9   8   1        8.84        0.00     17.80 o 
  -9   9   1        7.05        2.39     16.20 o 
  -8   9   1       10.16       13.81     14.08 o 
  -7   9   1      515.52      469.89     24.97 o 
  -6   9   1      368.39      369.49     21.25 o 
  -5   9   1      360.13      384.36     30.02 o 
  -4   9   1      346.07      409.59     19.39 o 
  -3   9   1      104.71      132.81     13.55 o 
  -2   9   1     1062.17     1062.24     32.94 o 
  -1   9   1     2437.54     2509.63     76.50 o 
   0   9   1     2708.74     2617.58     56.62 o 
   1   9   1     1085.06     1150.43     26.53 o 
   2   9   1      694.71      656.66     16.84 o 
   3   9   1       57.29       69.96      5.29 o 
   4   9   1       20.50       31.47      5.41 o 
   5   9   1      149.65      136.27     20.72 o 
   6   9   1      269.88      314.24     22.84 o 
   7   9   1       19.96       15.94     13.55 o 
   8   9   1       18.00       22.05     16.20 o 
   9   9   1        3.24       -7.17     14.61 o 
  -9  10   1       25.07       47.02     17.00 o 
  -8  10   1       56.34       32.67     14.61 o 
  -7  10   1       16.30       41.44     14.88 o 
  -6  10   1      220.89      192.58     15.14 o 
  -5  10   1      478.37      467.77     32.41 o 
  -4  10   1     1659.28     1507.96     62.95 o 
  -3  10   1       32.63       31.08      4.78 o 
  -2  10   1      551.85      573.75     27.89 o 
  -1  10   1     1749.60     1885.41     59.77 o 
   0  10   1     1099.07     1028.55     28.62 o 
   1  10   1    13717.52    13795.20    282.14 o 
   2  10   1     5132.53     5320.49    111.02 o 
   3  10   1     1425.72     1569.17     38.87 o 
   4  10   1      137.07      128.82      9.64 o 
   5  10   1      113.33       84.73     17.00 o 
   6  10   1      955.57      877.63     36.39 o 
   7  10   1       22.95        6.91     10.89 o 
   8  10   1       40.26       52.86     17.27 o 
   9  10   1        2.86       -7.17     15.94 o 
  -9  11   1       48.37       25.23     15.94 o 
  -8  11   1       80.09       76.23     20.45 o 
  -7  11   1        8.74       -6.38     10.09 o 
  -6  11   1      654.67      667.52     28.69 o 
  -5  11   1       55.77       39.05     11.69 o 
  -4  11   1      247.09      243.84     14.34 o 
  -3  11   1     1041.35     1019.21     44.09 o 
  -2  11   1      368.15      374.27     18.86 o 
  -1  11   1      241.72      256.33     11.42 o 
   0  11   1     1841.20     1824.38     44.97 o 
   1  11   1      125.98      155.23      7.66 o 
   2  11   1     3808.97     3790.57     82.64 o 
   3  11   1      119.67      144.68     13.55 o 
   4  11   1      269.78      293.52     24.44 o 
   5  11   1      246.99      234.28     25.50 o 
   6  11   1      162.00      201.88     16.73 o 
   7  11   1        4.10        1.33     10.36 o 
   8  11   1        3.65        7.17     15.67 o 
   9  11   1        8.65        2.13     16.20 o 
  -9  12   1        3.34       17.27     15.41 o 
  -8  12   1       39.46       30.81     13.81 o 
  -7  12   1        4.64        5.31     11.42 o 
  -6  12   1       40.30       50.47     10.36 o 
  -5  12   1      136.27       94.30     13.81 o 
  -4  12   1      317.98      278.91     15.14 o 
  -3  12   1      257.44      277.58     13.81 o 
  -2  12   1      558.34      537.36     22.05 o 
  -1  12   1      312.68      291.39     17.80 o 
   0  12   1     1072.09     1136.65     30.44 o 
   1  12   1     1581.95     1630.48     41.58 o 
   2  12   1     2082.84     2150.31     48.18 o 
   3  12   1      211.44      235.48     11.61 o 
   4  12   1       40.07       31.34      8.23 o 
   5  12   1      242.43      237.20     25.50 o 
   6  12   1      199.18      207.45     26.83 o 
   7  12   1       46.44       17.80     14.34 o 
   8  12   1        3.40       12.75     13.28 o 
   9  12   1        4.54       -3.72     15.67 o 
  -9  13   1        6.21       13.02     13.55 o 
  -8  13   1       22.79       29.75     14.88 o 
  -7  13   1       51.22       51.27     16.73 o 
  -6  13   1      184.65      163.89     22.31 o 
  -5  13   1      256.50      239.06     22.31 o 
  -4  13   1      816.89      820.25     37.72 o 
  -3  13   1       16.18       15.41      5.58 o 
  -2  13   1     1390.48     1409.41     53.39 o 
  -1  13   1      556.32      673.89     31.61 o 
   0  13   1      935.12      925.87     25.75 o 
   1  13   1      242.29      259.88     12.48 o 
   2  13   1      980.07     1030.50     29.19 o 
   3  13   1       19.14       21.78      4.60 o 
   4  13   1      154.07      155.66     11.16 o 
   5  13   1       96.55       98.55     17.53 o 
   6  13   1       52.18       61.09     13.28 o 
   7  13   1        9.04        9.56     12.75 o 
   8  13   1        7.30       24.17     14.34 o 
  -9  14   1        9.73       -0.80     15.41 o 
  -8  14   1        1.25      -11.69     11.95 o 
  -7  14   1       16.77       12.22      9.83 o 
  -6  14   1      221.28      194.17     20.98 o 
  -5  14   1      117.48      111.30     17.53 o 
  -4  14   1      102.15      107.84     12.22 o 
  -3  14   1      403.91      411.72     17.00 o 
  -2  14   1      320.02      316.63     20.98 o 
  -1  14   1       32.48       40.91      8.50 o 
   0  14   1        1.56       -0.80      3.19 o 
   1  14   1       68.04       54.65      4.58 o 
   2  14   1      239.86      233.71     12.06 o 
   3  14   1      315.72      322.66     11.79 o 
   4  14   1      159.13      145.83     10.89 o 
   5  14   1       23.73       17.80     10.09 o 
   6  14   1       14.82       12.75     10.89 o 
   7  14   1        7.46        5.58     13.02 o 
   8  14   1        3.12        6.11     14.08 o 
  -9  15   1        1.71        0.27     15.67 o 
  -8  15   1        3.39       -1.33     12.48 o 
  -7  15   1       42.90       19.92     11.95 o 
  -6  15   1       33.12       23.38     11.42 o 
  -5  15   1      551.47      576.14     35.86 o 
  -4  15   1     1177.05     1141.66     41.44 o 
  -3  15   1      734.97      740.30     26.83 o 
  -2  15   1     1334.65     1412.86     43.30 o 
  -1  15   1      261.02      261.91     18.86 o 
   0  15   1       43.13       58.17      9.03 o 
   1  15   1      419.72      396.06     14.49 o 
   2  15   1      846.41      886.01     27.45 o 
   3  15   1     1106.38     1077.50     26.84 o 
   4  15   1      557.95      518.50     26.03 o 
   5  15   1       79.73       75.17     10.89 o 
   6  15   1       14.11        9.03     10.89 o 
   7  15   1        1.20      -13.28     11.42 o 
   8  15   1        5.22        3.72     14.61 o 
  -9  16   1        9.10      -15.14     13.28 o 
  -8  16   1       21.95       20.45     14.61 o 
  -7  16   1       12.65        5.05     11.42 o 
  -6  16   1       89.21       74.11     15.67 o 
  -5  16   1       68.23       87.66     11.42 o 
  -4  16   1       45.72       47.81      8.77 o 
  -3  16   1      456.60      424.74     26.56 o 
  -2  16   1     1098.33      982.82     45.16 o 
  -1  16   1      734.62      779.61     37.72 o 
   0  16   1       17.01       11.16      6.11 o 
   1  16   1      357.41      353.45     15.59 o 
   2  16   1     1421.95     1522.55     41.45 o 
   3  16   1       25.81       41.70      7.97 o 
   4  16   1      354.85      300.69     24.97 o 
   5  16   1      162.12      167.61     12.75 o 
   6  16   1      126.97       88.45     14.08 o 
   7  16   1       32.38       27.09     16.73 o 
   8  16   1        1.07      -13.28     14.61 o 
  -9  17   1       16.05       19.13     17.27 o 
  -8  17   1       57.49       40.11     15.41 o 
  -7  17   1       65.91       85.00     14.61 o 
  -6  17   1       77.97       69.06     13.81 o 
  -5  17   1      539.85      528.86     25.77 o 
  -4  17   1      232.03      196.56     15.94 o 
  -3  17   1      600.34      628.47     33.47 o 
  -2  17   1     1001.03      976.44     33.20 o 
  -1  17   1      275.40      282.36     21.78 o 
   0  17   1      188.41      185.94     15.67 o 
   1  17   1       55.48       50.20      7.97 o 
   2  17   1     1189.47     1125.59     29.45 o 
   3  17   1      770.18      691.69     26.56 o 
   4  17   1       55.00       49.67     13.81 o 
   5  17   1      357.28      362.84     32.41 o 
   6  17   1       14.01       22.84     10.89 o 
   7  17   1       74.03       93.23     17.00 o 
   8  17   1        2.17       -7.44     13.55 o 
  -8  18   1       32.31       17.53     17.53 o 
  -7  18   1       30.74       19.66     12.48 o 
  -6  18   1       89.06       79.16     13.28 o 
  -5  18   1       13.34       20.45     11.69 o 
  -4  18   1      494.16      525.14     33.47 o 
  -3  18   1     1130.97     1085.08     37.45 o 
  -2  18   1      260.60      289.80     19.39 o 
  -1  18   1      474.01      426.06     25.50 o 
   0  18   1     1607.89     1613.94     51.27 o 
   1  18   1      866.52      770.85     27.09 o 
   2  18   1      378.82      377.07     14.23 o 
   3  18   1     2121.68     2028.58     81.81 o 
   4  18   1      294.67      304.94     18.06 o 
   5  18   1      168.42      167.61     15.94 o 
   6  18   1      174.17      188.33     25.23 o 
   7  18   1        8.88       11.69     14.34 o 
   8  18   1        6.36       -4.52     14.61 o 
  -8  19   1       31.31       34.80     15.41 o 
  -7  19   1       37.34       41.70     13.28 o 
  -6  19   1       38.98       24.97     13.28 o 
  -5  19   1       95.19       90.31     11.69 o 
  -4  19   1     2198.33     2018.49     63.75 o 
  -3  19   1      440.14      417.30     29.22 o 
  -2  19   1      507.51      474.14     30.02 o 
  -1  19   1      386.15      403.22     19.66 o 
   1  19   1      492.35      432.17     27.09 o 
   2  19   1      229.66      248.09     22.05 o 
   3  19   1      534.01      535.77     31.88 o 
   4  19   1      266.22      269.08     17.00 o 
   5  19   1      136.30      108.11     11.95 o 
   6  19   1        0.81        7.70     11.95 o 
   7  19   1       17.45        8.50     11.95 o 
   8  19   1        7.50       -4.78     14.61 o 
  -8  20   1        5.68        2.92     12.22 o 
  -7  20   1       33.25       40.91     14.34 o 
  -6  20   1      436.19      504.69     27.36 o 
  -5  20   1       71.69       65.88     15.41 o 
  -4  20   1      166.59      178.77     21.25 o 
  -3  20   1       70.65       63.75      8.77 o 
  -2  20   1     1720.95     1653.79     63.75 o 
  -1  20   1     1375.00     1442.08     45.16 o 
   1  20   1        6.00       17.00      7.70 o 
   2  20   1      604.29      541.35     22.05 o 
   3  20   1     2556.93     2578.16     79.16 o 
   4  20   1      709.74      700.99     42.77 o 
   5  20   1      250.28      217.28     26.30 o 
   6  20   1        1.11      -11.69     10.09 o 
   7  20   1       58.69       44.89     13.81 o 
   8  20   1       44.17       37.19     14.88 o 
  -8  21   1        5.59       -3.72     13.55 o 
  -7  21   1       56.41       43.03     17.00 o 
  -6  21   1      120.59      129.63     20.19 o 
  -5  21   1        8.25       -7.44      8.50 o 
  -4  21   1      327.49      307.33     18.59 o 
  -3  21   1       17.46       16.47      7.17 o 
  -2  21   1        3.98        4.78      6.11 o 
   1  21   1      405.19      347.44     23.64 o 
   2  21   1      129.94      113.69     13.28 o 
   3  21   1      326.57      393.13     30.02 o 
   4  21   1      307.54      309.72     19.92 o 
   5  21   1      115.31      105.19     13.28 o 
   6  21   1       62.07       52.33     13.28 o 
   7  21   1       38.09       27.63     17.00 o 
   8  21   1        7.42        3.45     15.94 o 
  -8  22   1       22.29        5.58     14.88 o 
  -7  22   1        3.99       -2.13     13.02 o 
  -6  22   1       28.41       23.11     11.16 o 
  -5  22   1       67.94       82.88     18.59 o 
  -4  22   1      206.18      186.47     22.58 o 
  -3  22   1      231.45      245.44     24.70 o 
  -2  22   1      263.81      269.08     15.67 o 
   1  22   1       28.71       35.33      8.23 o 
   2  22   1      409.67      451.83     30.02 o 
   3  22   1      539.36      587.30     25.50 o 
   4  22   1      888.89      913.75     51.53 o 
   5  22   1       63.93       81.55     17.27 o 
   6  22   1       68.72       62.42     16.47 o 
   7  22   1        8.51       -7.97     12.75 o 
  -8  23   1       51.17       45.16     17.53 o 
  -7  23   1        1.04       -6.64     10.89 o 
  -6  23   1       11.89        0.53      9.83 o 
  -5  23   1       94.28      100.14     13.28 o 
  -4  23   1      106.80      115.02     13.81 o 
  -3  23   1      282.99      284.75     18.33 o 
  -2  23   1      165.19      166.81     11.95 o 
   1  23   1       36.11       29.48      8.23 o 
   2  23   1      315.75      268.81     17.00 o 
   3  23   1      869.35      878.96     47.28 o 
   4  23   1      727.34      729.14     30.55 o 
   5  23   1        7.05        5.05     10.89 o 
   6  23   1       74.98       89.52     17.80 o 
   7  23   1        5.07       16.20     15.41 o 
  -8  24   1       44.65       48.08     19.66 o 
  -7  24   1        0.03       -2.13     12.48 o 
  -6  24   1       44.82       13.02     14.88 o 
  -5  24   1       14.25       14.88     10.09 o 
  -4  24   1        5.91        7.17      9.30 o 
  -3  24   1       61.07       60.30     10.09 o 
  -2  24   1      309.31      323.53     18.06 o 
   1  24   1      475.90      436.16     22.58 o 
   2  24   1       23.38       15.14      7.44 o 
   3  24   1       75.17       65.61     12.75 o 
   4  24   1       93.95       86.06     18.59 o 
   5  24   1       18.33       13.28     11.69 o 
   6  24   1      113.86      119.53     17.53 o 
   7  24   1       12.35       13.28     14.61 o 
  -7  25   1        7.32       13.55     14.61 o 
  -6  25   1        6.44        6.91     10.09 o 
  -5  25   1       36.82       24.70     13.02 o 
  -4  25   1       18.81       15.14     11.42 o 
  -3  25   1       25.13       24.97      8.23 o 
  -2  25   1      104.29      105.72     11.69 o 
   1  25   1       40.37       39.31      9.03 o 
   2  25   1       17.96       12.22     10.09 o 
   3  25   1      171.59      156.72     13.81 o 
   4  25   1       12.02        4.78      8.50 o 
   5  25   1      129.71      139.98     20.72 o 
   6  25   1       98.45      121.39     24.44 o 
   7  25   1        5.95       -0.27     14.34 o 
  -7  26   1       10.28       -8.77     13.81 o 
  -6  26   1       53.14       40.11     14.61 o 
  -5  26   1      161.73      136.80     15.94 o 
  -4  26   1       51.04       70.13     15.94 o 
  -3  26   1       43.36       23.11     10.36 o 
  -2  26   1      236.84      292.19     17.27 o 
   1  26   1      149.05      160.17     15.14 o 
   2  26   1      176.75      193.91     23.38 o 
   3  26   1       28.11       31.34     11.69 o 
   4  26   1      210.73      192.31     16.73 o 
   5  26   1       59.05       62.69     13.55 o 
   6  26   1        0.46       -4.25     11.42 o 
   7  26   1       22.07       18.59     15.67 o 
  -7  27   1        6.14       -4.52     15.14 o 
  -6  27   1       20.30       14.61     13.81 o 
  -5  27   1       19.70       12.48     10.89 o 
  -4  27   1        5.33        5.58      9.30 o 
  -3  27   1       36.32       30.28     12.48 o 
  -2  27   1      275.64      285.81     17.27 o 
   1  27   1       59.80       51.80     13.55 o 
   2  27   1       12.52       11.69     10.36 o 
   3  27   1        2.44        3.72      9.83 o 
   4  27   1       33.64       52.06     16.47 o 
   5  27   1       13.87       22.05     14.08 o 
   6  27   1       17.92        6.91     13.55 o 
   7  27   1       36.21       31.61     19.39 o 
  -7  28   1        7.29        1.33     14.34 o 
  -6  28   1       14.05       18.33     13.81 o 
  -5  28   1       43.86       30.55     14.88 o 
  -4  28   1       50.59       47.28     11.95 o 
  -3  28   1        1.94       -0.53      9.83 o 
  -2  28   1       50.97       56.31     12.22 o 
   2  28   1       38.42       32.67     11.95 o 
   3  28   1      110.38      103.06     14.34 o 
   4  28   1       96.54      107.84     16.20 o 
   5  28   1       96.17       88.45     20.45 o 
   6  28   1        5.43       17.00     15.94 o 
  -7  29   1       49.09       21.78     16.47 o 
  -6  29   1       10.34       17.53     14.08 o 
  -5  29   1       96.31       95.36     20.98 o 
  -4  29   1       45.97       45.95     13.02 o 
  -3  29   1        6.20       13.02     12.48 o 
   2  29   1       24.42       21.78     10.63 o 
   3  29   1       56.29       52.86     13.02 o 
   4  29   1       13.08        9.56     11.95 o 
   5  29   1       49.67       82.61     16.73 o 
   6  29   1        9.38       16.20     15.94 o 
  -6  30   1        8.12        1.06     14.61 o 
  -5  30   1        5.31        2.39     11.42 o 
  -4  30   1       54.57       52.33     13.02 o 
  -3  30   1       19.86       25.23     13.28 o 
   2  30   1      114.12      101.20     13.81 o 
   3  30   1       38.42       32.41     12.75 o 
   4  30   1        9.52       16.73     10.36 o 
   5  30   1      144.08      171.06     17.27 o 
   6  30   1       66.93       60.83     17.53 o 
  -6  31   1       36.83       26.56     14.61 o 
  -5  31   1       17.58       10.89     13.81 o 
  -4  31   1        4.76        8.23     11.69 o 
  -3  31   1      142.79      138.13     23.91 o 
   3  31   1       13.98        8.50     10.09 o 
   4  31   1        0.22        8.77     11.42 o 
   5  31   1       13.91       19.39     14.88 o 
   6  31   1        7.66       30.81     16.73 o 
  -6  32   1        7.57       -5.58     14.34 o 
  -5  32   1        4.27       -1.06     13.28 o 
  -4  32   1       53.17       72.25     19.39 o 
  -3  32   1       53.53       53.66     18.33 o 
   2  32   1       92.36      101.20     15.67 o 
   3  32   1       46.12       26.56     12.48 o 
   4  32   1       20.00        9.03     14.34 o 
   5  32   1       56.47       46.48     19.92 o 
  -5  33   1       47.98       25.77     14.34 o 
  -4  33   1       31.76       43.56     16.73 o 
  -3  33   1       11.47       17.80     14.08 o 
   2  33   1       15.27       29.75     12.75 o 
   3  33   1        4.34        4.78     12.48 o 
   4  33   1       75.28       79.95     19.13 o 
   5  33   1       13.82       14.34     14.61 o 
  -5  34   1       37.33       29.22     14.61 o 
  -4  34   1       39.22       48.61     18.33 o 
   3  34   1       34.87       47.02     17.53 o 
   4  34   1      119.92      142.11     18.86 o 
   5  34   1        1.47        9.56     15.67 o 
  -5  35   1       18.41       16.73     14.34 o 
  -4  35   1       17.38       18.59     15.14 o 
   3  35   1        8.11        6.11     14.34 o 
   4  35   1        7.55        9.03     14.61 o 
  -4  36   1       18.28       18.59     16.47 o 
   3  36   1       12.75       10.63     15.41 o 
   4  36   1        4.72        0.80     15.14 o 
  -4  37   1        2.85        2.92     14.34 o 
   3  37   1       50.68       41.70     18.59 o 
  -1 -40   2       11.70        3.21     11.08 o 
   0 -40   2        4.03        2.66     15.94 o 
  -2 -39   2       37.26       33.29     17.40 o 
  -1 -39   2       51.00       23.41     10.97 o 
   0 -39   2       17.43       26.29     11.68 o 
   1 -39   2       31.04       21.71     13.33 o 
  -3 -38   2       10.17       12.55     10.59 o 
  -2 -38   2       24.69       36.39     11.15 o 
  -1 -38   2       13.76        8.72     10.60 o 
   0 -38   2       66.35       63.89     14.82 o 
   1 -38   2        6.73       11.98     10.05 o 
   2 -38   2        0.75       -2.83     10.36 o 
  -4 -37   2       42.95       48.16     14.29 o 
  -3 -37   2       14.38       15.39     11.01 o 
  -2 -37   2        1.29       -2.01      8.80 o 
  -1 -37   2       24.17       17.42     11.25 o 
   0 -37   2        6.26        5.69     10.60 o 
   1 -37   2       89.33       82.17     12.81 o 
   2 -37   2        8.72        0.18     10.87 o 
   3 -37   2        4.27        8.41     12.92 o 
  -4 -36   2       26.76       20.31     11.16 o 
  -3 -36   2       31.56       32.49     11.55 o 
  -2 -36   2       21.80       10.45      9.57 o 
  -1 -36   2       12.41       12.76      9.48 o 
   0 -36   2      110.15       99.42     17.93 o 
   1 -36   2       88.52      102.60     15.67 o 
   2 -36   2        6.87        4.49     11.42 o 
   3 -36   2        1.39        4.82     12.67 o 
  -5 -35   2       14.83        9.60     10.57 o 
  -4 -35   2       10.86       13.98     10.36 o 
  -3 -35   2        3.38       15.62     10.58 o 
  -2 -35   2        3.91        3.86      9.10 o 
  -1 -35   2       49.41       39.55     10.05 o 
   0 -35   2       77.83       88.13      9.89 o 
   1 -35   2        3.03        4.69      9.57 o 
   2 -35   2        8.38       23.84      9.74 o 
   3 -35   2       10.19       13.47     13.41 o 
   4 -35   2        0.19        3.13     12.58 o 
  -5 -34   2       25.95       18.33     14.88 o 
  -4 -34   2        1.00      -10.58      7.76 o 
  -3 -34   2        6.93       -0.12      8.28 o 
  -2 -34   2       20.03       12.60      8.32 o 
  -1 -34   2        4.33        7.10      8.77 o 
   0 -34   2       60.48       66.56     13.27 o 
   1 -34   2        7.99        0.29      8.92 o 
   2 -34   2       75.10       69.50     11.42 o 
   3 -34   2        3.01       10.61     10.83 o 
   4 -34   2        4.42        3.36     12.77 o 
  -5 -33   2       26.44       27.80     10.61 o 
  -4 -33   2        3.40       -2.88      7.76 o 
  -3 -33   2       15.99       11.47      9.83 o 
  -2 -33   2      179.81      160.06     36.26 o 
  -1 -33   2       67.40       81.34     13.41 o 
   0 -33   2       13.65       24.99      8.34 o 
   1 -33   2        1.77        3.58      7.64 o 
   2 -33   2       10.35       13.33      8.17 o 
   3 -33   2       10.02        5.68     10.05 o 
   4 -33   2       26.01       39.59     12.09 o 
   5 -33   2       11.58        9.34     12.96 o 
  -6 -32   2        2.70        8.62     11.95 o 
  -5 -32   2       35.97       38.29     10.72 o 
  -4 -32   2        1.09        2.62      7.88 o 
  -3 -32   2       68.03       76.03     17.80 o 
  -2 -32   2       71.06       63.38     11.92 o 
  -1 -32   2       52.40       48.99     10.78 o 
   0 -32   2       15.23       23.01      8.91 o 
   1 -32   2       73.27       68.71      8.60 o 
   2 -32   2       18.41       17.25      8.63 o 
   3 -32   2        6.70        3.41      8.30 o 
   4 -32   2       12.05        9.64     12.42 o 
   5 -32   2       58.00       55.63     15.24 o 
  -6 -31   2       43.04       33.99     13.31 o 
  -5 -31   2        3.44        6.55      9.66 o 
  -4 -31   2        9.90       18.95      8.23 o 
  -3 -31   2      168.18      179.67     68.93 o 
  -2 -31   2       80.59       87.52     15.67 o 
  -1 -31   2        6.16       11.78      8.13 o 
   0 -31   2        3.50       -2.85      7.51 o 
   1 -31   2       61.43       73.36     10.95 o 
   2 -31   2       89.89       94.12      9.08 o 
   3 -31   2       43.76       53.64      9.02 o 
   4 -31   2        9.91        3.79     12.08 o 
   5 -31   2        2.01        4.44     12.22 o 
  -6 -30   2       99.89      121.26     15.89 o 
  -5 -30   2       63.00       64.66     12.96 o 
  -4 -30   2        9.27        5.95      7.59 o 
  -3 -30   2      108.37      143.63     39.71 o 
  -2 -30   2       18.78       38.97      8.20 o 
  -1 -30   2      302.62      247.97     18.27 o 
   0 -30   2      194.25      203.35     15.67 o 
   1 -30   2       34.85       45.56     11.43 o 
   2 -30   2      107.11       92.03     11.43 o 
   3 -30   2       33.64       41.66      8.44 o 
   4 -30   2       63.71       41.50     13.99 o 
   5 -30   2       68.93       87.76     15.80 o 
  -7 -29   2        9.91       16.85     13.39 o 
  -6 -29   2       28.19       20.02     10.27 o 
  -5 -29   2       25.70       38.75     10.42 o 
  -4 -29   2       82.00       85.00     10.47 o 
  -3 -29   2      218.56      265.33     72.65 o 
  -2 -29   2      541.84      528.60     25.23 o 
  -1 -29   2       44.45       68.96     13.02 o 
   0 -29   2       53.04       62.00      8.55 o 
   1 -29   2      170.76      176.16     18.92 o 
   2 -29   2      116.84      127.15     10.71 o 
   3 -29   2      148.92      152.79     26.06 o 
   4 -29   2       16.15       22.09     11.48 o 
   5 -29   2       30.55       46.01     15.94 o 
   6 -29   2       18.00       20.45     26.30 o 
  -7 -28   2       33.15       23.33     15.31 o 
  -6 -28   2       35.75       33.58     10.39 o 
  -5 -28   2       76.99       70.33     20.19 o 
  -4 -28   2        4.21        8.61      8.28 o 
  -3 -28   2       52.16       69.98      9.96 o 
  -2 -28   2      222.67      252.43     38.78 o 
  -1 -28   2      148.52      162.31     13.68 o 
   0 -28   2       72.85       91.09      8.77 o 
   1 -28   2       19.40       23.91      5.81 o 
   2 -28   2      850.49      889.55     39.64 o 
   3 -28   2       14.00       29.13      7.72 o 
   4 -28   2        3.21        1.52     10.27 o 
   5 -28   2       17.20       17.05     12.20 o 
   6 -28   2        5.88       -5.58     22.31 o 
  -7 -27   2       85.17       83.75     17.10 o 
  -6 -27   2       34.87       35.04      9.75 o 
  -5 -27   2        5.42        7.35      7.98 o 
  -4 -27   2      152.58      114.61     30.28 o 
  -3 -27   2        1.61       -5.58      8.37 o 
  -2 -27   2      533.45      493.53     26.83 o 
  -1 -27   2      125.37      144.57     11.69 o 
   0 -27   2       48.03       46.10      6.84 o 
   1 -27   2       30.31       41.05      6.91 o 
   2 -27   2      228.08      282.64     21.04 o 
   3 -27   2      114.60      122.68     11.62 o 
   4 -27   2       57.02       71.06     12.56 o 
   5 -27   2       25.24       35.20     12.59 o 
   6 -27   2       29.81       17.53     22.31 o 
  -7 -26   2       55.27       51.86     14.69 o 
  -6 -26   2        6.65       10.02      8.24 o 
  -5 -26   2       57.01       50.92     10.72 o 
  -4 -26   2       58.99       68.13      8.81 o 
  -3 -26   2      246.79      275.92     42.90 o 
  -2 -26   2      633.25      589.16     30.81 o 
  -1 -26   2      132.84      141.71     23.11 o 
   0 -26   2       12.56       14.11      5.82 o 
   1 -26   2      268.50      292.25     31.57 o 
   2 -26   2      287.67      310.30     13.09 o 
   3 -26   2      100.39      112.65      9.21 o 
   4 -26   2      101.46      105.02     12.98 o 
   5 -26   2        1.37        5.42      9.94 o 
   6 -26   2       29.53       13.81     21.52 o 
  -7 -25   2        8.12       15.27     11.24 o 
  -6 -25   2       69.22       62.38      9.75 o 
  -5 -25   2       23.23       16.83      6.64 o 
  -4 -25   2       82.86       81.79     10.76 o 
  -3 -25   2      189.60      171.93     30.95 o 
  -2 -25   2      158.39      179.76      9.57 o 
  -1 -25   2       23.68       34.24      7.28 o 
   0 -25   2      101.04       94.83     12.27 o 
   1 -25   2      398.74      428.39     21.43 o 
   2 -25   2       53.92       57.74      7.83 o 
   3 -25   2       59.29       54.02      6.17 o 
   4 -25   2      180.98      171.70     15.88 o 
   5 -25   2       20.39       39.14     10.59 o 
   6 -25   2       26.43       24.97     23.38 o 
   7 -25   2       12.30       20.98     23.91 o 
  -8 -24   2        1.31       -8.50     22.58 o 
  -7 -24   2        6.15       -4.24     11.25 o 
  -6 -24   2       29.49       16.89      8.29 o 
  -5 -24   2       36.76       26.83      8.40 o 
  -4 -24   2      123.44      101.25     24.84 o 
  -3 -24   2      215.84      197.80     15.75 o 
  -2 -24   2       83.02       85.84      6.38 o 
  -1 -24   2      300.54      248.34     26.30 o 
   0 -24   2      243.34      237.06     10.36 o 
   1 -24   2      267.80      279.59     15.65 o 
   2 -24   2      172.99      188.60     14.34 o 
   3 -24   2      314.15      295.84     30.04 o 
   4 -24   2       68.55       52.12     12.26 o 
   5 -24   2       91.18      130.06     13.04 o 
   6 -24   2       37.38       47.28     25.23 o 
   7 -24   2        2.70       -8.23     20.19 o 
  -8 -23   2       19.93       17.53     24.17 o 
  -7 -23   2       36.36       37.60     12.35 o 
  -6 -23   2        3.65        3.13      6.85 o 
  -5 -23   2       53.45       72.51     13.55 o 
  -4 -23   2       14.76        9.54      5.91 o 
  -3 -23   2      125.29      136.07      7.79 o 
  -2 -23   2      306.96      282.91     39.05 o 
  -1 -23   2       63.48       72.63      7.00 o 
   0 -23   2      107.45      119.00     30.05 o 
   1 -23   2      235.22      271.82     10.25 o 
   2 -23   2       95.42      131.29      8.89 o 
   3 -23   2      311.46      296.26     20.26 o 
   4 -23   2        9.99        3.59      8.77 o 
   5 -23   2       40.55       53.54     12.04 o 
   6 -23   2       28.22       30.28     23.91 o 
   7 -23   2        0.48        2.66     20.72 o 
  -8 -22   2        9.82       38.25     24.44 o 
  -7 -22   2        9.60        4.40     10.95 o 
  -6 -22   2      113.08       97.68     19.79 o 
  -5 -22   2       12.33       11.19      7.37 o 
  -4 -22   2      104.08       75.73      9.70 o 
  -3 -22   2       61.58       67.76      7.32 o 
  -2 -22   2      195.13      248.91     21.38 o 
  -1 -22   2      328.14      327.60     13.61 o 
   0 -22   2       44.32       26.78      8.69 o 
   1 -22   2       51.78       59.48      6.77 o 
   2 -22   2      276.21      271.14     10.93 o 
   3 -22   2      155.00      177.74     12.97 o 
   4 -22   2       50.63       47.88     11.69 o 
   5 -22   2       23.08       42.61     12.35 o 
   6 -22   2       36.29       19.92     22.31 o 
   7 -22   2        3.15       -2.39     22.31 o 
  -8 -21   2       42.69       30.55     25.77 o 
  -7 -21   2       67.07       70.82     15.88 o 
  -6 -21   2       76.81      104.57      9.89 o 
  -5 -21   2       50.89       51.21      7.07 o 
  -4 -21   2      130.31      134.35      9.70 o 
  -3 -21   2      713.12      675.31     21.44 o 
  -2 -21   2       76.15       93.98      7.92 o 
  -1 -21   2      153.41      161.97      8.14 o 
   0 -21   2      104.53       78.62     27.99 o 
   1 -21   2      482.93      454.74     16.94 o 
   2 -21   2      301.86      313.51     20.21 o 
   3 -21   2      207.91      228.15     12.14 o 
   4 -21   2       50.30       52.91      8.79 o 
   5 -21   2       14.77       28.32     10.31 o 
   6 -21   2       15.33       -2.39     17.00 o 
   7 -21   2        8.17        8.77     23.11 o 
  -8 -20   2       12.66        2.92     22.05 o 
  -7 -20   2      103.27      126.41     25.50 o 
  -6 -20   2       26.96       34.24      7.78 o 
  -5 -20   2       82.46       89.86     11.38 o 
  -4 -20   2      286.56      245.89     15.68 o 
  -3 -20   2      496.63      471.53     27.76 o 
  -2 -20   2        6.56        8.77      4.70 o 
  -1 -20   2      140.54      141.26     10.41 o 
   0 -20   2       86.99       90.76     13.41 o 
   1 -20   2       50.58       70.78      5.44 o 
   2 -20   2      136.02      148.81      8.97 o 
   3 -20   2      132.42      133.54     10.78 o 
   4 -20   2        2.79        6.95      7.68 o 
   5 -20   2        4.95        3.54      6.06 o 
   6 -20   2        3.89       10.89     17.00 o 
   7 -20   2       11.10        9.56     22.05 o 
  -8 -19   2       11.10       -0.53     20.19 o 
  -7 -19   2       23.00       74.64     15.67 o 
  -6 -19   2       33.30       34.89     13.02 o 
  -5 -19   2      387.23      366.34     19.21 o 
  -4 -19   2      358.87      346.19     15.54 o 
  -3 -19   2       27.19       30.00      5.83 o 
  -2 -19   2        8.70        8.51      3.82 o 
  -1 -19   2      183.86      180.56      8.86 o 
   0 -19   2       23.50       12.03      4.24 o 
   1 -19   2      376.57      387.98     15.63 o 
   2 -19   2       47.40       74.22      8.54 o 
   3 -19   2      209.30      210.72     17.11 o 
   4 -19   2       97.07       80.72     11.54 o 
   5 -19   2       31.47       29.64      9.32 o 
   6 -19   2        4.35       -1.59     17.80 o 
   7 -19   2       10.92       10.63     20.45 o 
   8 -19   2        0.97       -6.11     21.52 o 
  -9 -18   2        0.97        4.25     23.11 o 
  -8 -18   2       21.00        4.52     20.98 o 
  -7 -18   2        9.46       25.23     12.75 o 
  -6 -18   2       61.19       51.16      8.60 o 
  -5 -18   2      156.27      176.31     16.60 o 
  -4 -18   2      436.49      392.57     32.54 o 
  -3 -18   2      317.16      313.63     13.22 o 
  -2 -18   2        7.12        7.89      3.50 o 
  -1 -18   2       88.65      111.22      5.49 o 
   0 -18   2      413.95      434.27     25.23 o 
   1 -18   2      133.92      149.89      7.63 o 
   2 -18   2      769.18      811.39     20.66 o 
   3 -18   2      133.35      160.31     10.74 o 
   4 -18   2        7.44       12.27      6.13 o 
   5 -18   2      199.36      190.45     31.08 o 
   6 -18   2        5.00        6.91     16.20 o 
   7 -18   2       40.25       18.06     22.58 o 
   8 -18   2        0.14        2.92     23.38 o 
  -9 -17   2        8.28       -2.66     22.58 o 
  -8 -17   2        2.54        5.84     20.19 o 
  -7 -17   2        1.99        1.06     11.95 o 
  -6 -17   2       10.42        8.87      6.70 o 
  -5 -17   2       30.33       29.43      6.27 o 
  -4 -17   2      578.17      518.08     45.42 o 
  -3 -17   2      728.24      722.65     20.64 o 
  -2 -17   2      116.52      143.09      5.67 o 
  -1 -17   2       29.48       49.64      4.85 o 
   0 -17   2      199.55      153.06     14.79 o 
   1 -17   2      395.89      371.90     12.54 o 
   2 -17   2        7.68        6.65      3.63 o 
   3 -17   2      231.54      232.42     10.96 o 
   4 -17   2        8.65        4.65      5.51 o 
   5 -17   2      270.86      261.42     14.51 o 
   6 -17   2       39.74       34.80     20.72 o 
   7 -17   2       23.44       21.52     20.45 o 
   8 -17   2       14.10       13.55     23.11 o 
  -9 -16   2       11.82       17.80     24.70 o 
  -8 -16   2        8.63       11.42     20.72 o 
  -7 -16   2      103.72      112.63     15.41 o 
  -6 -16   2      124.96      136.55     10.81 o 
  -5 -16   2      133.39      123.72      8.30 o 
  -4 -16   2      145.43      162.26     19.79 o 
  -3 -16   2      843.57      804.75     24.66 o 
  -2 -16   2       83.94       82.00      4.57 o 
  -1 -16   2     1633.08     1505.23     45.16 o 
   0 -16   2     3360.10     3030.24    296.71 o 
   1 -16   2      556.27      498.64     13.38 o 
   2 -16   2       75.27       90.14      7.24 o 
   3 -16   2       96.25      101.97      7.02 o 
   4 -16   2      262.13      180.75     46.88 o 
   5 -16   2      157.85      148.75     27.63 o 
   6 -16   2       13.47       15.14     16.73 o 
   7 -16   2       25.27       31.88     23.11 o 
   8 -16   2       25.94       19.92     23.11 o 
  -9 -15   2        9.41        4.25     22.31 o 
  -8 -15   2       27.78       32.41     23.11 o 
  -7 -15   2       32.71       31.88     13.55 o 
  -6 -15   2       26.78       31.16      6.70 o 
  -5 -15   2      586.63      555.57     21.12 o 
  -4 -15   2      208.11      187.20     22.71 o 
  -3 -15   2      219.80      251.32     11.93 o 
  -2 -15   2     2825.83     2696.93     86.08 o 
  -1 -15   2     2287.90     2291.82     44.72 o 
   0 -15   2     1331.40     1263.86     64.74 o 
   1 -15   2      174.81      164.12      9.15 o 
   2 -15   2      231.73      224.90      9.86 o 
   3 -15   2      403.77      418.10     12.67 o 
   4 -15   2      120.00      120.33     22.31 o 
   5 -15   2       26.26       27.89     17.80 o 
   6 -15   2       17.94       13.02     17.80 o 
   7 -15   2       98.72      107.84     28.16 o 
   8 -15   2        1.25        6.91     21.52 o 
  -9 -14   2        9.29       18.59     22.31 o 
  -8 -14   2       57.65       74.38     25.77 o 
  -7 -14   2       13.24       36.37      8.54 o 
  -6 -14   2      198.23      209.69     24.44 o 
  -5 -14   2        2.84       10.27      7.84 o 
  -4 -14   2      143.97      132.55      8.63 o 
  -3 -14   2      783.90      734.87     20.86 o 
  -2 -14   2     1539.84     1312.08     28.25 o 
  -1 -14   2      117.19      129.07      6.45 o 
   0 -14   2      167.81      159.97     11.72 o 
   1 -14   2       89.01      103.30     10.14 o 
   2 -14   2      544.43      486.11     15.08 o 
   3 -14   2      801.62      744.92     20.87 o 
   4 -14   2        5.29        7.44      5.05 o 
   5 -14   2        3.13        0.80     12.22 o 
   6 -14   2       32.90       30.28     19.13 o 
   7 -14   2      100.29      103.33     26.03 o 
   8 -14   2       15.98        9.03     21.78 o 
  -9 -13   2        3.57        3.98     21.52 o 
  -8 -13   2       12.32       15.94     18.06 o 
  -7 -13   2      120.59      130.94     17.00 o 
  -6 -13   2      102.96      150.91     16.73 o 
  -5 -13   2      110.79      135.56      8.25 o 
  -4 -13   2      108.84       99.29      7.24 o 
  -3 -13   2      968.54     1037.08     23.38 o 
  -2 -13   2     3356.81     3482.17     61.63 o 
  -1 -13   2      102.29      109.87      8.68 o 
   0 -13   2      126.67      109.56      4.41 o 
   1 -13   2       50.67       51.10      3.47 o 
   2 -13   2     1406.54     1368.38     29.66 o 
   3 -13   2      564.17      399.95     69.58 o 
   4 -13   2      166.90      187.88     13.85 o 
   5 -13   2        7.44        4.25     12.48 o 
   6 -13   2       24.74       39.84     17.53 o 
   7 -13   2       56.34       43.83     20.19 o 
   8 -13   2       61.94       66.94     26.56 o 
  -9 -12   2       23.26       14.08     22.05 o 
  -8 -12   2        0.00       -2.92     17.53 o 
  -7 -12   2      127.62      123.48     12.12 o 
  -6 -12   2     2021.49     1882.36     50.07 o 
  -5 -12   2      504.12      495.26     25.23 o 
  -4 -12   2      218.38      212.93      9.84 o 
  -3 -12   2     1067.25     1047.98     31.55 o 
  -2 -12   2      595.37      683.83     17.50 o 
  -1 -12   2     2595.11     2463.59     49.11 o 
   0 -12   2      222.35      189.83      8.29 o 
   1 -12   2      935.42      950.44     19.72 o 
   2 -12   2      677.17      637.51     19.53 o 
   3 -12   2      279.63      283.71     12.38 o 
   4 -12   2      227.74      182.66     24.04 o 
   5 -12   2      276.03      228.44     28.69 o 
   6 -12   2       87.94       87.92     21.78 o 
   7 -12   2       36.84       30.81     18.59 o 
   8 -12   2       40.00       47.02     24.70 o 
  -9 -11   2       64.86       43.30     24.70 o 
  -8 -11   2       15.28        9.83     18.33 o 
  -7 -11   2       32.58       25.97      7.94 o 
  -6 -11   2       32.50       84.04     16.07 o 
  -5 -11   2      658.08      628.11     19.65 o 
  -4 -11   2       62.02       70.19      6.69 o 
  -3 -11   2     3586.92     3667.40     73.99 o 
  -2 -11   2     2260.52     2399.67     45.18 o 
  -1 -11   2      318.60      312.07      8.67 o 
   0 -11   2      633.64      642.46     14.22 o 
   1 -11   2      940.54      951.58     22.35 o 
   2 -11   2     2886.89     2834.91     50.64 o 
   3 -11   2       72.73       99.26     11.00 o 
   4 -11   2        2.33        7.40      4.84 o 
   5 -11   2      157.25      176.91     25.50 o 
   6 -11   2       17.06       17.27     16.20 o 
   7 -11   2        8.75        4.25     14.88 o 
   8 -11   2       18.82       35.33     23.38 o 
  -8 -10   2       46.95       42.23     21.52 o 
  -7 -10   2      177.72      197.58     12.85 o 
  -6 -10   2      109.31      116.85     13.02 o 
  -5 -10   2      660.10      669.34     22.77 o 
  -4 -10   2      294.80      303.53     21.12 o 
  -3 -10   2      833.18      809.78     26.70 o 
  -2 -10   2      743.37      817.27     18.44 o 
  -1 -10   2     1188.82     1234.61     23.20 o 
   0 -10   2     1723.68     1603.78     30.68 o 
   1 -10   2      473.59      487.97     12.15 o 
   2 -10   2     1353.13     1425.35     35.52 o 
   3 -10   2     1503.38     1312.44    120.52 o 
   4 -10   2      240.72      239.02     11.00 o 
   5 -10   2      349.09      353.81     34.80 o 
   6 -10   2       22.10       17.53     16.20 o 
   7 -10   2       11.24       14.34     17.53 o 
   8 -10   2       60.92       84.20     27.09 o 
  -8  -9   2      126.52      100.67     24.97 o 
  -7  -9   2       29.14       30.57      7.01 o 
  -6  -9   2      669.71      619.46     21.25 o 
  -5  -9   2      119.23      103.29      8.64 o 
  -4  -9   2      302.03      261.46     10.36 o 
  -3  -9   2      324.45      305.22      9.11 o 
  -2  -9   2     1375.02     1298.25     26.35 o 
  -1  -9   2     1380.23     1407.70     24.64 o 
   0  -9   2       33.57       47.53      4.05 o 
   1  -9   2      571.08      541.83     13.87 o 
   2  -9   2     2462.37     2645.19     60.88 o 
   3  -9   2      651.54      622.56     16.39 o 
   4  -9   2      131.52      151.50     20.19 o 
   5  -9   2       37.41       45.42     16.47 o 
   6  -9   2       18.34       10.63     14.88 o 
   7  -9   2        9.51       15.41     17.27 o 
   8  -9   2       34.46       45.95     22.05 o 
  -8  -8   2       35.50       56.84     22.84 o 
  -7  -8   2      305.86      297.36     19.25 o 
  -6  -8   2       46.33       45.16     10.09 o 
  -5  -8   2      285.26      224.45     20.72 o 
  -4  -8   2       92.94       98.02      8.23 o 
  -3  -8   2      369.92      396.18     14.92 o 
  -2  -8   2     3482.74     3427.46     58.65 o 
  -1  -8   2     1374.16     1341.97     24.33 o 
   0  -8   2      222.54      237.13      8.06 o 
   1  -8   2     1223.37     1137.45     23.04 o 
   2  -8   2      953.66      987.66     20.00 o 
   3  -8   2     1072.74     1099.70     22.59 o 
   4  -8   2       59.67       60.42     10.76 o 
   5  -8   2      211.52      238.53     27.89 o 
   6  -8   2      153.93      159.91     26.30 o 
   7  -8   2        2.17        8.23     14.61 o 
   8  -8   2       28.96       12.48     19.39 o 
  -8  -7   2      169.43      173.72     29.75 o 
  -7  -7   2      287.57      277.56     20.29 o 
  -6  -7   2      104.28       76.50     11.95 o 
  -5  -7   2      294.97      315.83     18.86 o 
  -4  -7   2       20.39       24.70      8.50 o 
  -3  -7   2      997.51     1084.02     35.33 o 
  -2  -7   2     1570.73     1647.96     32.45 o 
  -1  -7   2      323.95      307.37      7.88 o 
   0  -7   2     3038.45     2995.82     62.90 o 
   1  -7   2      360.20      337.44     11.84 o 
   2  -7   2      562.45      644.94     13.60 o 
   3  -7   2      647.17      612.88     11.17 o 
   4  -7   2       40.76       54.63      7.04 o 
   5  -7   2       40.60       41.70     14.34 o 
   6  -7   2       90.46       75.17     19.39 o 
   7  -7   2       69.15       70.92     21.78 o 
   8  -7   2       38.82       40.38     21.52 o 
  -8  -6   2       10.10       -3.98     14.61 o 
  -7  -6   2       52.22       74.58     12.38 o 
  -6  -6   2      181.36      169.20     13.81 o 
  -5  -6   2      159.07      183.55     10.63 o 
  -4  -6   2      103.45      127.77      8.77 o 
  -3  -6   2       33.36       31.61      7.70 o 
  -2  -6   2     3148.95     3170.07     62.34 o 
  -1  -6   2     8202.50     8279.71    136.51 o 
   0  -6   2     4056.37     3905.12     65.86 o 
   1  -6   2     2641.33     2746.20     58.76 o 
   2  -6   2     1778.56     1791.59     50.66 o 
   3  -6   2      263.76      286.12     14.08 o 
   4  -6   2        4.25        3.66      2.38 o 
   5  -6   2      208.16      215.42     24.97 o 
   6  -6   2       26.60       37.72     16.47 o 
   7  -6   2        0.86       15.14     16.47 o 
   8  -6   2        1.67       11.16     18.86 o 
  -9  -5   2       20.08       21.52     16.73 o 
  -7  -5   2      280.42      262.07     19.34 o 
  -6  -5   2      100.66       90.05      9.83 o 
  -5  -5   2       89.73      122.72     16.20 o 
  -4  -5   2      922.32      933.41     35.33 o 
  -3  -5   2      423.51      531.52     23.91 o 
  -2  -5   2     1205.48     1346.73     29.64 o 
  -1  -5   2     6180.64     6479.50    106.71 o 
   0  -5   2    11085.07    11451.41    186.86 o 
   1  -5   2     1410.90     1368.91     24.60 o 
   2  -5   2      406.62      341.45     13.18 o 
   3  -5   2       79.52       81.21      8.19 o 
   4  -5   2       65.11       65.93      4.47 o 
   5  -5   2       25.50       45.69     14.88 o 
   6  -5   2      147.00      187.00     26.30 o 
   7  -5   2        8.58        8.50     15.41 o 
   9  -5   2        3.60       12.75     19.39 o 
 -10  -4   2        3.69        6.38     16.73 o 
  -9  -4   2       37.24       36.66     17.53 o 
  -7  -4   2       87.10       52.68     17.00 o 
  -6  -4   2      154.71      142.91     19.13 o 
  -5  -4   2      407.66      392.59     16.47 o 
  -4  -4   2      525.18      488.22     27.63 o 
  -3  -4   2      326.62      340.00     12.75 o 
  -2  -4   2     1346.42     1448.54     32.94 o 
  -1  -4   2    12932.39    12850.94    208.77 o 
   0  -4   2    26515.88    24737.37   1579.95 o 
   1  -4   2     1842.09     2032.27     35.25 o 
   2  -4   2       72.51       88.09      9.16 o 
   3  -4   2      356.53      392.10     10.76 o 
   4  -4   2      495.12      471.34     11.69 o 
   5  -4   2      227.84      261.64     27.36 o 
   6  -4   2        6.99        8.50     14.08 o 
   7  -4   2       28.14       31.88     17.27 o 
   9  -4   2       38.38       34.27     19.13 o 
 -10  -3   2       10.17       14.88     16.47 o 
  -9  -3   2       52.18       65.34     18.59 o 
  -8  -3   2       11.24       17.00     11.69 o 
  -7  -3   2      107.42      138.66     22.84 o 
  -6  -3   2       15.59        4.52      8.23 o 
  -5  -3   2      516.61      470.95     22.84 o 
  -4  -3   2     2476.05     2550.54     78.63 o 
  -3  -3   2       46.00       60.30      6.38 o 
  -2  -3   2      119.65      106.04     24.04 o 
  -1  -3   2      285.09      261.91     13.55 o 
   0  -3   2    11312.66    11421.98    230.71 o 
   1  -3   2     1615.89     1781.42     49.49 o 
   2  -3   2     2336.33     2568.69    118.60 o 
   3  -3   2      657.05      663.54     13.65 o 
   4  -3   2      374.58      351.89     11.90 o 
   5  -3   2      873.33      923.85     50.20 o 
   6  -3   2       42.02       34.53     15.67 o 
   7  -3   2       25.05       23.64     16.20 o 
   8  -3   2       29.31       33.20     14.34 o 
   9  -3   2       11.25        5.31     14.88 o 
 -10  -2   2       86.32       86.33     20.72 o 
  -9  -2   2       35.46       59.77     17.00 o 
  -8  -2   2      175.51      163.89     23.64 o 
  -7  -2   2        9.47        4.16      5.94 o 
  -6  -2   2      264.78      307.59     22.31 o 
  -5  -2   2      520.58      498.58     30.02 o 
  -4  -2   2     1780.28     1897.63     56.05 o 
  -3  -2   2      168.66      147.16     13.02 o 
  -2  -2   2     2220.97     2123.51     48.64 o 
  -1  -2   2     3447.78     3701.76    102.80 o 
   0  -2   2    15072.87    14458.41    290.95 o 
   1  -2   2      143.96      201.54     13.68 o 
   2  -2   2     2379.19     2306.59     60.30 o 
   3  -2   2     1433.02     1415.50     33.26 o 
   4  -2   2      243.73      253.01     11.10 o 
   5  -2   2      203.43      246.24     25.50 o 
   6  -2   2      156.98      159.38     23.91 o 
   7  -2   2       88.24      140.78     24.70 o 
   8  -2   2       26.40       31.61     16.47 o 
   9  -2   2       19.09       21.25     18.06 o 
 -10  -1   2       28.00       28.95     19.13 o 
  -9  -1   2       29.92       40.38     16.73 o 
  -8  -1   2       36.12       87.66     15.67 o 
  -7  -1   2      165.67      133.83     58.36 o 
  -6  -1   2      837.07      842.83     31.34 o 
  -5  -1   2      472.04      445.19     27.89 o 
  -4  -1   2     1243.87     1214.18     49.67 o 
  -3  -1   2       81.61      105.72      7.70 o 
  -2  -1   2       38.63       35.60      3.85 o 
  -1  -1   2    23972.08    21915.04    796.35 o 
   0  -1   2     2515.03     2570.63     53.82 o 
   1  -1   2     6938.53     7405.30    216.49 o 
   2  -1   2      406.05      371.83     13.15 o 
   3  -1   2     2112.65     2146.92     88.05 o 
   4  -1   2      386.28      347.33     17.80 o 
   5  -1   2      438.50      420.22     32.14 o 
   6  -1   2      391.76      332.30     31.08 o 
   7  -1   2      206.34      240.83     19.57 o 
   8  -1   2       47.81       61.36     21.52 o 
   9  -1   2        2.39       12.22     18.06 o 
 -10   0   2       73.74       64.02     20.98 o 
  -9   0   2      104.70       71.98     18.86 o 
  -8   0   2      172.95      219.67     28.42 o 
  -7   0   2      315.46      277.58     25.23 o 
  -6   0   2       15.72       25.59      6.03 o 
  -5   0   2       29.27       48.61     11.16 o 
  -4   0   2     2123.20     2023.01     58.70 o 
  -3   0   2     3458.08     3364.15     93.77 o 
  -2   0   2       28.63       22.67     15.94 o 
  -1   0   2     3736.74     3599.21     74.30 o 
   0   0   2       14.13       24.22      3.06 o 
   1   0   2      979.72      991.93     22.76 o 
   2   0   2     2573.60     2483.07     84.73 o 
   3   0   2     2126.07     2139.26     48.51 o 
   4   0   2       55.71       27.36      9.83 o 
   5   0   2      109.56      143.44     19.92 o 
   6   0   2      379.85      400.83     33.73 o 
   7   0   2      264.59      243.84     20.72 o 
   8   0   2       27.67       11.16     14.08 o 
   9   0   2        1.23       15.41     16.73 o 
 -10   1   2       27.93       40.38     20.98 o 
  -9   1   2       29.48       32.41     15.94 o 
  -8   1   2       36.73       55.25     14.08 o 
  -7   1   2      167.71      130.82     24.04 o 
  -6   1   2      838.55      733.57     54.68 o 
  -5   1   2      476.52      465.93     17.21 o 
  -4   1   2     1231.52     1196.99     35.03 o 
  -3   1   2       86.85      108.37      7.98 o 
  -2   1   2       43.27       37.62      2.34 o 
  -1   1   2    24078.20    23152.48    372.73 o 
   0   1   2     2527.17     2633.19     54.80 o 
   1   1   2     6999.12     7333.93    225.52 o 
   2   1   2      421.46      368.16     21.25 o 
   3   1   2     2095.44     2119.08     47.47 o 
   4   1   2      378.15      350.09     25.77 o 
   5   1   2      446.56      391.53     29.75 o 
   6   1   2      379.39      364.81     25.50 o 
   7   1   2      204.93      266.16     27.89 o 
   8   1   2       47.78       56.84     17.53 o 
   9   1   2        2.38        0.53     18.06 o 
 -10   2   2       86.98       82.61     21.25 o 
  -9   2   2       35.86       41.44     17.53 o 
  -8   2   2      173.53      126.44     18.06 o 
  -7   2   2       10.55       -5.16      5.99 o 
  -6   2   2      264.04      239.99     33.46 o 
  -5   2   2      525.17      503.61     41.17 o 
  -4   2   2     1807.77     1954.83     41.23 o 
  -3   2   2      154.79      160.88      7.91 o 
  -2   2   2     2172.50     2042.16     38.48 o 
  -1   2   2     3489.99     3761.12     63.62 o 
   0   2   2    15117.18    14139.69    288.74 o 
   1   2   2      133.17      186.20     12.75 o 
   2   2   2     2380.57     2259.94     78.89 o 
   3   2   2     1424.78     1367.18     55.25 o 
   4   2   2      252.52      264.30     21.52 o 
   5   2   2      202.26      205.69     20.32 o 
   6   2   2      154.54      167.28     19.26 o 
   7   2   2       86.51      143.17     19.39 o 
   8   2   2       27.52       65.88     23.38 o 
   9   2   2       18.85       24.70     17.00 o 
 -10   3   2       10.31       36.39     18.33 o 
  -9   3   2       51.11       57.64     17.27 o 
  -8   3   2       12.81       14.88     11.95 o 
  -7   3   2      108.18      108.74      8.80 o 
  -6   3   2       14.38        7.75      4.78 o 
  -5   3   2      511.87      485.62     20.23 o 
  -4   3   2     2431.59     2535.94     60.31 o 
  -3   3   2       55.52       55.87      3.89 o 
  -2   3   2      117.89       95.56      4.12 o 
  -1   3   2      283.29      277.31      7.33 o 
   0   3   2    11365.00    11584.90    235.85 o 
   1   3   2     1672.25     1903.19     41.71 o 
   2   3   2     2352.40     2471.26     60.20 o 
   3   3   2      660.54      692.13     24.58 o 
   4   3   2      371.16      351.48     15.57 o 
   5   3   2      868.33      925.75     34.57 o 
   6   3   2       46.54       35.67      8.92 o 
   7   3   2       25.50       37.45     13.28 o 
   8   3   2       30.46       13.28     13.28 o 
   9   3   2       10.81        6.11     17.53 o 
 -10   4   2        3.88        3.98     16.20 o 
  -9   4   2       38.12       26.30     17.27 o 
  -8   4   2       19.36        6.38     12.75 o 
  -7   4   2       87.79       69.41      8.70 o 
  -6   4   2      157.64      119.26     51.00 o 
  -5   4   2      406.84      398.61     17.93 o 
  -4   4   2      535.45      507.68     17.00 o 
  -3   4   2      311.85      297.22     11.86 o 
  -2   4   2     1350.22     1442.70     29.16 o 
  -1   4   2    12997.76    12874.64    212.82 o 
   0   4   2    26357.49    23792.53   2541.24 o 
   1   4   2     1815.60     1993.99     45.84 o 
   2   4   2       77.15       72.96     14.08 o 
   3   4   2      350.26      427.56     17.64 o 
   4   4   2      498.32      446.44     20.30 o 
   5   4   2      233.07      252.92     17.49 o 
   6   4   2        6.36        9.03      7.98 o 
   7   4   2       27.98       14.61     14.08 o 
   8   4   2       27.88        9.03     13.28 o 
   9   4   2       38.25       50.20     18.33 o 
  -9   5   2       19.53       11.16     15.14 o 
  -8   5   2       17.20        9.03     14.34 o 
  -7   5   2      288.22      283.16     36.26 o 
  -6   5   2       99.29       58.04     25.77 o 
  -5   5   2       87.68      105.89      6.28 o 
  -4   5   2      936.16      889.03     25.50 o 
  -3   5   2      406.80      488.83     17.08 o 
  -2   5   2     1206.80     1309.79     25.78 o 
  -1   5   2     6200.81     6426.69    136.12 o 
   0   5   2    11112.36    11574.38    342.13 o 
   1   5   2     1417.30     1371.27     31.32 o 
   2   5   2      408.30      374.22     13.57 o 
   3   5   2       84.38       89.38      8.13 o 
   4   5   2       63.06       67.02      7.34 o 
   5   5   2       24.60       48.25      9.76 o 
   6   5   2      146.56      169.20     26.03 o 
   7   5   2        8.73        8.50     10.36 o 
   8   5   2        6.08        0.80     15.67 o 
   9   5   2        3.33        6.38     18.59 o 
  -9   6   2        8.57       -1.59     14.88 o 
  -8   6   2        9.34       14.34     11.95 o 
  -7   6   2       48.65       57.25      9.83 o 
  -6   6   2      183.73      105.05     66.27 o 
  -5   6   2      158.49      162.54      8.35 o 
  -4   6   2      105.06      105.76      5.90 o 
  -3   6   2       32.52       31.75      3.19 o 
  -2   6   2     3158.39     3126.88     82.74 o 
  -1   6   2     8216.73     7998.42    170.52 o 
   0   6   2     4063.03     3863.79    122.19 o 
   1   6   2     2641.96     2860.80     65.08 o 
   2   6   2     1782.62     1802.79     41.22 o 
   3   6   2      266.15      307.17     14.51 o 
   4   6   2        3.68        3.15      5.16 o 
   5   6   2      211.04      245.64     17.03 o 
   6   6   2       26.22       35.59     13.28 o 
   7   6   2        0.84        2.92     13.02 o 
   8   6   2        1.62        3.72     15.14 o 
   9   6   2       10.94       -6.64     15.94 o 
  -9   7   2        8.84       14.08     15.14 o 
  -8   7   2      172.23      165.75     20.19 o 
  -7   7   2      294.81      311.05     26.30 o 
  -6   7   2      103.98       63.21     32.27 o 
  -5   7   2      299.15      332.55     13.66 o 
  -4   7   2       20.73       22.03      4.46 o 
  -3   7   2     1011.59     1080.30     42.77 o 
  -2   7   2     1593.28     1671.75     40.99 o 
  -1   7   2      318.85      307.74     10.71 o 
   0   7   2     3019.68     2961.73     94.83 o 
   1   7   2      359.38      368.04     11.95 o 
   2   7   2      565.72      645.11     21.56 o 
   3   7   2      640.08      613.18     22.76 o 
   4   7   2       39.93       44.00      6.09 o 
   5   7   2       40.75       43.14      9.25 o 
   6   7   2       88.63      119.80     14.61 o 
   7   7   2       71.96       61.36     15.14 o 
   8   7   2       37.81       25.23     17.27 o 
   9   7   2        2.92        9.83     18.33 o 
  -9   8   2        1.20       -8.50     13.02 o 
  -8   8   2       35.08       63.75     17.27 o 
  -7   8   2      296.45      298.03     19.66 o 
  -6   8   2       46.70       56.58     13.81 o 
  -5   8   2      283.35      233.75     15.41 o 
  -4   8   2       91.86       85.14      6.00 o 
  -3   8   2      387.32      428.19     23.11 o 
  -2   8   2     3481.14     3391.12     85.53 o 
  -1   8   2     1378.35     1317.11     31.34 o 
   0   8   2      225.13      236.29     14.21 o 
   1   8   2     1203.06     1138.69     30.90 o 
   2   8   2      961.74      979.20     27.80 o 
   3   8   2     1086.62     1103.74     33.22 o 
   4   8   2       61.90       61.69      8.08 o 
   5   8   2      209.87      242.25     26.03 o 
   6   8   2      155.13      167.61     16.20 o 
   7   8   2        2.02       -0.80     13.28 o 
   8   8   2       28.53       20.72     15.14 o 
  -9   9   2       59.33       71.98     19.92 o 
  -8   9   2      126.44      149.55     16.73 o 
  -7   9   2       32.07       25.77     12.22 o 
  -6   9   2      669.79      664.60     40.38 o 
  -5   9   2      117.39       83.14     14.61 o 
  -4   9   2      285.06      279.97     17.53 o 
  -3   9   2      331.26      326.99     14.08 o 
  -2   9   2     1344.35     1233.48     34.53 o 
  -1   9   2     1387.73     1399.09     36.45 o 
   0   9   2       29.77       43.91      4.98 o 
   1   9   2      591.61      583.65     16.13 o 
   2   9   2     2443.70     2710.26     60.87 o 
   3   9   2      649.55      647.23     19.08 o 
   4   9   2      130.08      136.36     11.55 o 
   5   9   2       36.13       33.20     13.55 o 
   6   9   2       17.48       14.08     12.48 o 
   7   9   2        8.93        9.56     14.08 o 
   8   9   2       34.55       71.19     17.53 o 
  -9  10   2        6.10        5.58     15.94 o 
  -8  10   2       48.01       59.23     18.06 o 
  -7  10   2      174.85      165.75     23.64 o 
  -6  10   2      108.51       97.75     17.53 o 
  -5  10   2      660.32      643.61     35.59 o 
  -4  10   2      295.61      298.30     19.39 o 
  -3  10   2      814.02      833.00     36.13 o 
  -2  10   2      746.50      810.01     24.76 o 
  -1  10   2     1242.83     1242.67     32.60 o 
   0  10   2     1694.95     1552.55     37.74 o 
   1  10   2      487.12      500.97     15.44 o 
   2  10   2     1356.08     1429.96     37.92 o 
   3  10   2     1519.32     1520.34     39.03 o 
   4  10   2      246.41      266.23     12.13 o 
   5  10   2      345.64      357.27     31.61 o 
   6  10   2       23.20       26.03     12.75 o 
   7  10   2       10.93       17.00     14.34 o 
   8  10   2       61.07       92.44     24.44 o 
  -9  11   2       64.59       51.27     19.39 o 
  -8  11   2       16.07       27.89     14.08 o 
  -7  11   2       33.83       38.52     12.75 o 
  -6  11   2       34.51       47.55     13.28 o 
  -5  11   2      645.49      608.02     29.48 o 
  -4  11   2       70.27       61.63      7.17 o 
  -3  11   2     3560.91     3788.35    108.38 o 
  -2  11   2     2274.45     2364.57     59.55 o 
  -1  11   2      329.77      319.75     11.21 o 
   0  11   2      611.76      603.81     20.43 o 
   1  11   2      948.80      952.58     27.98 o 
   2  11   2     2891.29     2847.00     67.78 o 
   3  11   2       68.43       97.11     11.02 o 
   4  11   2        1.96        2.72      5.35 o 
   5  11   2      159.19      219.41     25.77 o 
   6  11   2       15.06       14.08     11.42 o 
   7  11   2        8.77        9.03     11.69 o 
   8  11   2       18.83        0.27     15.41 o 
  -9  12   2       23.58        7.70     14.88 o 
  -8  12   2        0.03       -4.78     11.69 o 
  -7  12   2      124.28      125.38     13.81 o 
  -6  12   2     2020.95     1944.11     73.05 o 
  -5  12   2      518.37      519.03     25.23 o 
  -4  12   2      222.84      255.80     13.81 o 
  -3  12   2     1039.27     1024.78     33.20 o 
  -2  12   2      587.95      667.93     21.12 o 
  -1  12   2     2590.69     2467.91     60.47 o 
   0  12   2      241.09      200.49      9.53 o 
   1  12   2      906.83      896.53     23.47 o 
   2  12   2      685.72      633.69     18.59 o 
   3  12   2      276.98      288.12     14.32 o 
   4  12   2      232.09      221.80     14.61 o 
   5  12   2      278.53      287.14     27.63 o 
   6  12   2       85.85       64.55     15.94 o 
   7  12   2       38.40       35.86     15.67 o 
   8  12   2       39.69       28.42     15.67 o 
  -9  13   2        3.64       -1.06     12.75 o 
  -8  13   2       12.51       13.55     13.55 o 
  -7  13   2      119.44       97.22     18.59 o 
  -6  13   2      107.66      125.11     14.61 o 
  -5  13   2      116.34      128.83     12.22 o 
  -4  13   2      114.29       96.42      8.77 o 
  -3  13   2      965.40     1063.30     34.00 o 
  -2  13   2     3338.17     3509.98    110.50 o 
  -1  13   2      123.90      120.18     18.06 o 
   0  13   2      124.57      108.43      7.71 o 
   1  13   2       53.45       53.23      5.11 o 
   2  13   2     1421.93     1375.24     36.14 o 
   3  13   2      557.65      539.22     31.08 o 
   4  13   2      172.18      207.72     12.48 o 
   5  13   2        7.88       18.59      9.83 o 
   6  13   2       23.27       38.78     14.08 o 
   7  13   2       55.22       26.83     13.28 o 
   8  13   2       63.14       86.59     23.11 o 
  -9  14   2        8.94       -9.03     15.14 o 
  -8  14   2       58.10       61.09     18.59 o 
  -7  14   2       13.23       15.67     10.89 o 
  -6  14   2      200.13      176.11     17.53 o 
  -5  14   2        2.26       12.48      9.03 o 
  -4  14   2      142.11      131.48     10.89 o 
  -3  14   2      810.45      835.92     31.34 o 
  -2  14   2     1490.65     1260.66     41.44 o 
  -1  14   2      121.22      122.72     15.94 o 
   0  14   2      174.74      153.09      7.82 o 
   1  14   2       97.70      108.15      6.28 o 
   2  14   2      527.38      456.11     18.79 o 
   3  14   2      794.92      750.30     24.95 o 
   4  14   2        4.90        1.59      7.70 o 
   5  14   2        2.84        3.19      9.56 o 
   6  14   2       35.00       28.42     11.42 o 
   7  14   2      101.92       96.95     19.66 o 
   8  14   2       14.98        8.50     15.67 o 
  -9  15   2       10.19       13.81     16.73 o 
  -8  15   2       28.20       15.14     13.55 o 
  -7  15   2       33.12       40.11     13.02 o 
  -6  15   2       31.39       17.27     11.95 o 
  -5  15   2      586.34      549.58     35.33 o 
  -4  15   2      204.59      179.83     11.69 o 
  -3  15   2      211.82      227.64     19.66 o 
  -2  15   2     2885.84     2847.77     96.42 o 
  -1  15   2     2298.76     2288.10     85.27 o 
   0  15   2     1310.92     1306.29     36.00 o 
   1  15   2      168.00      163.99     10.89 o 
   2  15   2      226.21      225.43     13.65 o 
   3  15   2      412.75      444.88     17.18 o 
   4  15   2      116.46      149.02     12.22 o 
   5  15   2       25.51       21.78      9.83 o 
   6  15   2       18.15       23.38     13.28 o 
   7  15   2       97.92       79.42     14.88 o 
   8  15   2        1.46       -1.86     14.08 o 
  -9  16   2       12.48        0.00     14.34 o 
  -8  16   2        8.93       14.08     14.88 o 
  -7  16   2      104.12      121.66     20.45 o 
  -6  16   2      117.78      129.09     12.48 o 
  -5  16   2      139.11      140.78     11.69 o 
  -4  16   2      147.16      128.83     15.67 o 
  -3  16   2      855.06      826.63     29.22 o 
  -2  16   2       78.53       90.58     11.95 o 
  -1  16   2     1665.05     1529.47     64.81 o 
   0  16   2     3349.60     3311.16     79.88 o 
   1  16   2      564.80      524.38     20.57 o 
   2  16   2       81.56       84.31      9.18 o 
   3  16   2       97.36       94.03     11.69 o 
   4  16   2      270.46      248.89     14.61 o 
   5  16   2      159.16      172.92     23.91 o 
   6  16   2       13.04       15.41      9.56 o 
   7  16   2       25.63       36.39     14.88 o 
   8  16   2       25.59       10.89     15.41 o 
  -9  17   2        8.29        6.64     15.14 o 
  -8  17   2        2.23        2.39     13.55 o 
  -7  17   2        2.12        4.78     11.69 o 
  -6  17   2       10.46       22.31      9.83 o 
  -5  17   2       33.05       30.81      8.50 o 
  -4  17   2      594.45      561.53     31.61 o 
  -3  17   2      717.97      727.55     38.25 o 
  -2  17   2      115.87      141.05     10.89 o 
  -1  17   2       28.65       36.66     12.22 o 
   0  17   2      204.16      246.14     15.01 o 
   1  17   2      391.55      361.37     15.49 o 
   2  17   2        7.94        1.63      4.66 o 
   3  17   2      227.74      240.92     23.11 o 
   4  17   2        8.68        0.53      7.97 o 
   5  17   2      266.56      300.42     18.59 o 
   6  17   2       39.90       33.47     13.28 o 
   7  17   2       23.86       27.09     14.34 o 
   8  17   2       14.19       10.09     15.14 o 
  -9  18   2        1.07       -1.86     17.27 o 
  -8  18   2       20.54       18.86     14.08 o 
  -7  18   2        9.05        6.11     11.95 o 
  -6  18   2       61.64       53.92     14.08 o 
  -5  18   2      160.20      181.16     21.25 o 
  -4  18   2      436.60      403.75     21.25 o 
  -3  18   2      324.85      338.41     16.47 o 
  -2  18   2        6.12        5.84      5.05 o 
   0  18   2      411.62      419.22     19.59 o 
   1  18   2      131.23      134.97      9.19 o 
   2  18   2      772.47      767.52     22.25 o 
   3  18   2      136.13      129.89     17.80 o 
   4  18   2        6.20        0.27     10.09 o 
   5  18   2      201.07      188.59     15.41 o 
   6  18   2        5.41       20.19     12.48 o 
   7  18   2       40.47       24.97     17.53 o 
   8  18   2        0.09      -13.02     15.41 o 
  -8  19   2       11.73        2.13     12.75 o 
  -7  19   2       24.63       36.39     11.16 o 
  -6  19   2       33.71       39.31     11.95 o 
  -5  19   2      393.89      413.31     21.52 o 
  -4  19   2      362.36      375.86     27.63 o 
  -3  19   2       25.83       23.38      9.03 o 
  -2  19   2        7.54        7.17      5.31 o 
   0  19   2       22.88       15.63      5.74 o 
   1  19   2      380.14      388.49     15.43 o 
   2  19   2       46.78       49.01      9.30 o 
   3  19   2      211.38      228.70     14.08 o 
   4  19   2       96.93      103.06     12.48 o 
   5  19   2       33.10       28.16     14.34 o 
   6  19   2        4.22        7.97     10.89 o 
   7  19   2       10.87        3.19     14.34 o 
   8  19   2        1.03      -10.89     14.08 o 
  -8  20   2       13.06        8.23     14.08 o 
  -7  20   2      102.62      101.73     15.41 o 
  -6  20   2       26.43       30.02     11.95 o 
  -5  20   2       80.30       73.05     16.47 o 
  -4  20   2      283.39      300.95     17.53 o 
  -3  20   2      494.57      469.63     31.08 o 
  -2  20   2        7.40        3.72      5.58 o 
   0  20   2       85.93      109.97     11.08 o 
   1  20   2       51.73       61.27     14.21 o 
   2  20   2      135.70      119.38      9.76 o 
   3  20   2      132.88      147.69     14.88 o 
   4  20   2        2.75       10.36      9.30 o 
   5  20   2        5.48       -4.52      9.56 o 
   6  20   2        3.65        5.05     10.89 o 
   7  20   2       11.09        9.30     14.08 o 
  -8  21   2       42.89       37.45     16.73 o 
  -7  21   2       66.26       66.67     18.06 o 
  -6  21   2       78.57       89.52     14.61 o 
  -5  21   2       53.17       50.20     11.16 o 
  -4  21   2      132.83      142.38     13.02 o 
  -3  21   2      712.49      679.74     29.22 o 
  -2  21   2       72.11       88.19      9.56 o 
   0  21   2      104.64      121.92     14.08 o 
   1  21   2      484.05      424.40     17.73 o 
   2  21   2      297.26      307.06     18.06 o 
   3  21   2      210.77      202.67     20.19 o 
   4  21   2       51.06       24.70     11.42 o 
   5  21   2       14.29       20.45     13.55 o 
   6  21   2       15.64       12.75     12.75 o 
   7  21   2        8.15       -0.27     14.34 o 
  -8  22   2        9.68        7.70     14.34 o 
  -7  22   2        9.82        9.56     12.48 o 
  -6  22   2      111.56       66.41     13.55 o 
  -5  22   2       12.50       14.88      9.30 o 
  -4  22   2      108.58       95.09     17.80 o 
  -3  22   2       58.10       53.39      9.56 o 
  -2  22   2      195.77      214.63     16.20 o 
   0  22   2       44.18       38.52      7.70 o 
   1  22   2       55.54       57.89      7.64 o 
   2  22   2      279.50      264.83     17.80 o 
   3  22   2      150.19      160.97     13.28 o 
   4  22   2       50.88       67.20     10.36 o 
   5  22   2       21.80       43.30     11.95 o 
   6  22   2       36.46       15.14     10.63 o 
   7  22   2        3.29        7.17     14.61 o 
  -8  23   2       19.85        4.25     15.14 o 
  -7  23   2       37.08       34.00     14.34 o 
  -6  23   2        3.57       10.63     12.48 o 
  -5  23   2       51.91       37.19     14.08 o 
  -4  23   2       17.87       20.98      8.50 o 
  -3  23   2      123.15      110.77     11.42 o 
  -2  23   2      307.32      310.78     25.77 o 
   1  23   2      249.34      279.44     16.20 o 
   2  23   2       94.97      101.20     17.27 o 
   3  23   2      317.73      299.63     22.84 o 
   4  23   2        9.70       12.22     10.89 o 
   5  23   2       40.51       39.31     15.94 o 
   6  23   2       29.10       30.28     16.73 o 
   7  23   2        0.47       -7.70     13.55 o 
  -8  24   2        1.25        4.78     15.41 o 
  -7  24   2        6.24       -1.33     12.48 o 
  -6  24   2       29.19       -1.86      9.56 o 
  -5  24   2       39.91       23.11     10.63 o 
  -4  24   2      127.61      148.48     13.55 o 
  -3  24   2      216.69      245.17     18.06 o 
  -2  24   2       82.09      112.36     17.80 o 
   1  24   2      258.94      286.61     20.72 o 
   2  24   2      173.37      194.70     14.61 o 
   3  24   2      309.02      295.91     21.25 o 
   4  24   2       74.09       79.42     13.02 o 
   5  24   2       92.23      119.27     15.94 o 
   6  24   2       36.56       26.30     13.28 o 
   7  24   2        2.95      -11.69     12.75 o 
  -7  25   2        7.35        2.66     14.61 o 
  -6  25   2       72.34       73.05     14.61 o 
  -5  25   2       20.71        9.56      9.56 o 
  -4  25   2       82.26       75.97     12.75 o 
  -3  25   2      187.18      232.95     20.98 o 
  -2  25   2      160.28      186.47     20.72 o 
   1  25   2      405.01      424.47     30.81 o 
   2  25   2       51.41       51.00      9.56 o 
   3  25   2       61.56       52.06     11.95 o 
   4  25   2      181.36      173.45     15.14 o 
   5  25   2       21.64       37.19     14.88 o 
   6  25   2       27.19       19.39     13.55 o 
   7  25   2       12.38        6.11     15.41 o 
  -7  26   2       54.85       48.61     14.88 o 
  -6  26   2        6.47       16.20     13.55 o 
  -5  26   2       57.80       44.36     15.41 o 
  -4  26   2       60.92       60.03     15.94 o 
  -3  26   2      244.10      241.19     23.38 o 
   1  26   2      268.73      270.94     25.77 o 
   2  26   2      288.05      278.38     26.56 o 
   3  26   2      102.78       75.70     17.53 o 
   5  26   2        1.10       -5.05     11.69 o 
   6  26   2       29.22       43.03     17.00 o 
  -7  27   2       84.83       78.89     20.45 o 
  -6  27   2       36.97       43.56     15.94 o 
  -5  27   2        6.31        4.78     11.42 o 
  -4  27   2      153.19      153.53     22.84 o 
  -3  27   2        1.59        4.25     10.09 o 
   1  27   2       28.99       41.44     12.75 o 
   2  27   2      223.60      253.41     27.09 o 
   3  27   2      118.07      114.22     16.20 o 
   4  27   2       55.89       58.97     13.55 o 
   5  27   2       25.58       30.28     13.28 o 
   6  27   2       28.48       37.72     15.94 o 
  -7  28   2       33.14       23.11     17.00 o 
  -6  28   2       35.54       41.97     12.48 o 
  -5  28   2       78.99       51.53     12.48 o 
  -4  28   2        4.13       13.28     11.16 o 
  -3  28   2       54.94       65.88     14.08 o 
   1  28   2       16.92       18.06     11.42 o 
   2  28   2      852.44      826.63     45.16 o 
   3  28   2       12.25       24.70     11.69 o 
   4  28   2        3.46       -6.11      9.03 o 
   5  28   2       16.57        6.11     12.75 o 
   6  28   2        5.05       -3.98     13.02 o 
  -7  29   2       10.30       11.16     13.02 o 
  -6  29   2       27.90       21.25     14.34 o 
  -5  29   2       26.90       30.02     13.81 o 
  -4  29   2       80.32       70.66     15.67 o 
  -3  29   2      215.25      230.56     20.45 o 
   1  29   2      172.47      213.56     23.91 o 
   2  29   2      116.69      109.17     13.81 o 
   3  29   2      150.31      136.00     14.61 o 
   4  29   2       15.44       28.95     14.61 o 
   5  29   2       30.22       41.70     17.53 o 
   6  29   2       17.99       44.63     19.92 o 
  -6  30   2      100.03       88.72     17.53 o 
  -5  30   2       63.21       78.63     15.14 o 
  -4  30   2       10.30        9.30     10.89 o 
  -3  30   2      109.14      121.39     14.88 o 
   1  30   2       36.53       38.52     13.02 o 
   2  30   2      107.67      101.47     13.81 o 
   3  30   2       33.24       28.42     13.55 o 
   4  30   2       63.44       73.31     16.73 o 
   5  30   2       68.43       74.11     17.27 o 
  -6  31   2       42.44       23.64     14.34 o 
  -5  31   2        2.91        9.83     13.81 o 
  -4  31   2       10.19       19.66     12.22 o 
  -3  31   2      168.82      201.61     18.59 o 
   2  31   2       90.76       99.88     13.81 o 
   3  31   2       44.37       46.48     17.00 o 
   4  31   2        9.33        2.39     12.48 o 
   5  31   2        2.18        2.13     13.81 o 
  -6  32   2        2.69        6.11     14.61 o 
  -5  32   2       36.69       32.94     13.55 o 
  -4  32   2        1.47       -1.06     10.63 o 
   2  32   2       18.38       10.63     12.48 o 
   3  32   2        6.55        1.59     11.69 o 
   4  32   2       11.59        9.56     13.81 o 
   5  32   2       57.57       42.23     15.94 o 
  -5  33   2       25.98       28.69     15.41 o 
  -4  33   2        3.40        5.05     10.89 o 
   2  33   2       10.44        7.97     12.48 o 
   3  33   2        9.94       13.81     11.95 o 
   4  33   2       26.15       25.77     13.28 o 
   5  33   2       12.16        8.77     15.67 o 
  -5  34   2       26.12       35.59     15.94 o 
  -4  34   2        0.96       -0.27     11.69 o 
   2  34   2       75.04       87.13     15.14 o 
   3  34   2        2.89      -10.89     13.28 o 
   4  34   2        4.56       17.27     15.41 o 
  -5  35   2       14.10        3.98     15.94 o 
  -4  35   2       11.24       30.55     15.94 o 
   2  35   2        7.91        5.31     13.02 o 
   3  35   2       10.49       15.41     14.34 o 
   4  35   2        0.20       -4.25     14.61 o 
   3  36   2        1.16       -0.80     14.08 o 
   3  37   2        4.43       -4.25     14.08 o 
  -2 -39   3       13.01       18.45     11.16 o 
  -1 -39   3       29.38       26.30     10.89 o 
   0 -39   3        4.95        1.48     10.25 o 
   1 -39   3        6.93       -7.09      9.57 o 
  -3 -38   3        9.41        0.09     10.21 o 
  -2 -38   3       38.62       37.12     12.93 o 
  -1 -38   3       10.95       22.52     11.45 o 
   0 -38   3        3.66        1.14     10.84 o 
   1 -38   3       17.99       17.36     10.66 o 
   2 -38   3        5.79       -1.59     15.94 o 
  -4 -37   3        1.34       -8.40     14.48 o 
  -3 -37   3        7.67        7.30     10.71 o 
  -2 -37   3       12.64       12.10     10.41 o 
  -1 -37   3        2.92       -0.46     10.50 o 
   0 -37   3       93.48      113.91     12.93 o 
   1 -37   3       38.97       39.88     11.86 o 
   2 -37   3       20.29       25.23     18.59 o 
  -4 -36   3        9.10        3.70      9.80 o 
  -3 -36   3        2.21       -1.98      9.56 o 
  -2 -36   3        1.40       -5.31     12.22 o 
  -1 -36   3       14.38       23.34     10.14 o 
   0 -36   3        3.49       10.80     10.61 o 
   1 -36   3       81.31       87.92     22.05 o 
   2 -36   3        7.43        9.83     14.88 o 
   3 -36   3        0.41       -3.38     12.74 o 
  -5 -35   3        4.76       -1.80      9.76 o 
  -4 -35   3        1.24        0.41      9.44 o 
  -3 -35   3       57.73       48.60     11.48 o 
  -2 -35   3       40.04       57.73     18.46 o 
  -1 -35   3        1.66       -4.54      8.47 o 
   0 -35   3        3.84       11.03     10.76 o 
   1 -35   3       37.34       39.87     15.54 o 
   2 -35   3       73.42       71.88     13.29 o 
   3 -35   3        5.92       -7.85     11.64 o 
  -5 -34   3        6.13        1.04      9.64 o 
  -4 -34   3       37.60       48.13     13.14 o 
  -3 -34   3       11.37       12.37     11.42 o 
  -2 -34   3       80.25       77.89     20.98 o 
  -1 -34   3       29.44       20.00      9.37 o 
   0 -34   3       27.00       29.55     10.59 o 
   1 -34   3      129.84      159.10     45.16 o 
   2 -34   3       21.74       27.40      8.61 o 
   3 -34   3        6.95        6.54     11.69 o 
   4 -34   3        3.79        1.20     13.11 o 
  -5 -33   3       63.60       59.53     13.57 o 
  -4 -33   3       18.92       16.75      9.37 o 
  -3 -33   3       11.32       12.02      9.01 o 
  -2 -33   3       80.87       68.29     13.15 o 
  -1 -33   3       52.96       54.11     10.64 o 
   0 -33   3       99.31      103.05     12.10 o 
   1 -33   3       81.20       95.30     11.02 o 
   2 -33   3       28.90       41.57     10.64 o 
   3 -33   3       57.78       60.01     16.34 o 
   4 -33   3        1.87        6.02     11.87 o 
  -6 -32   3       20.45       16.39     14.34 o 
  -5 -32   3       28.81       19.79     10.52 o 
  -4 -32   3        6.17        3.71      8.07 o 
  -3 -32   3       38.59       21.35     11.69 o 
  -2 -32   3      120.30      132.21     13.27 o 
  -1 -32   3       40.12       59.63     10.45 o 
   0 -32   3       12.58        8.95      8.58 o 
   1 -32   3       30.96       42.93      8.42 o 
   2 -32   3       61.60       98.60     12.97 o 
   3 -32   3       24.30       21.36     11.66 o 
   4 -32   3       14.02       17.47     13.61 o 
  -6 -31   3       21.06       36.81     11.45 o 
  -5 -31   3      103.91      109.60     27.49 o 
  -4 -31   3        9.76        8.17      8.91 o 
  -3 -31   3       85.58      123.78     13.81 o 
  -2 -31   3       51.80       59.78     10.39 o 
  -1 -31   3      182.22      186.92     57.24 o 
   0 -31   3      220.29      269.34     22.31 o 
   1 -31   3       45.09       48.97     10.50 o 
   2 -31   3       22.62       30.93      9.13 o 
   3 -31   3        7.39        3.84     10.65 o 
   4 -31   3       64.57       76.82     24.70 o 
   5 -31   3       36.77       41.17     28.16 o 
  -6 -30   3        8.15       15.60     10.05 o 
  -5 -30   3       19.71       23.96      9.56 o 
  -4 -30   3       14.78       13.81      7.89 o 
  -3 -30   3      257.35      291.13     18.06 o 
  -2 -30   3       72.10       73.13     10.01 o 
  -1 -30   3      228.43      199.89     23.77 o 
   0 -30   3      137.69      166.94     30.41 o 
   1 -30   3       41.00       45.93      8.67 o 
   2 -30   3       46.82       61.29      8.66 o 
   3 -30   3       44.14       70.00     14.34 o 
   4 -30   3       29.23       35.28     13.11 o 
   5 -30   3       18.86       20.72     23.11 o 
  -7 -29   3        8.22       26.83     17.80 o 
  -6 -29   3       21.98       31.94     10.08 o 
  -5 -29   3       51.09       59.26     20.05 o 
  -4 -29   3       68.71       72.44     11.02 o 
  -3 -29   3      479.77      494.86     24.70 o 
  -2 -29   3        2.74        5.19      6.27 o 
  -1 -29   3      163.87      167.25     38.38 o 
   0 -29   3      342.90      308.87     32.54 o 
   1 -29   3       96.52      107.88     11.39 o 
   2 -29   3       62.77       71.58     11.93 o 
   3 -29   3        0.71        8.80      9.96 o 
   4 -29   3       53.35       63.15     11.30 o 
   5 -29   3       21.18       13.28     23.64 o 
  -7 -28   3        1.14       15.14     16.20 o 
  -6 -28   3       35.57       30.29     11.16 o 
  -5 -28   3        4.85        7.37      7.97 o 
  -4 -28   3      156.74      160.60     40.24 o 
  -3 -28   3        6.61       13.64      7.86 o 
  -2 -28   3       21.36       20.30      6.94 o 
  -1 -28   3      111.01      108.83     11.00 o 
   0 -28   3       42.26       52.58      8.73 o 
   1 -28   3       37.48       35.35      8.63 o 
   2 -28   3       58.48       67.35      9.41 o 
   3 -28   3       22.38        9.67      9.33 o 
   4 -28   3       31.95       25.43     10.34 o 
   5 -28   3        2.00       -3.19     21.25 o 
   6 -28   3        4.68       -1.86     22.58 o 
  -7 -27   3        6.77       13.28     15.41 o 
  -6 -27   3       21.93       23.54      8.73 o 
  -5 -27   3       42.80       40.24      8.93 o 
  -4 -27   3        9.80       18.73      7.69 o 
  -3 -27   3      247.24      277.24     51.66 o 
  -2 -27   3       10.31       14.23      7.61 o 
  -1 -27   3       38.33       31.19      7.94 o 
   0 -27   3       39.30       41.52     12.13 o 
   1 -27   3       16.06        6.12      6.10 o 
   2 -27   3       48.10       62.01      8.30 o 
   3 -27   3       47.53       48.07     12.92 o 
   4 -27   3       77.50       55.51     12.35 o 
   5 -27   3       15.00       13.55     22.05 o 
   6 -27   3       47.78       50.73     27.63 o 
  -7 -26   3       27.12       17.27     14.61 o 
  -6 -26   3       16.09       20.94      9.96 o 
  -5 -26   3       14.43       13.87      6.48 o 
  -4 -26   3       16.20       21.40      8.09 o 
  -3 -26   3       39.64       43.63      8.40 o 
  -2 -26   3        6.03        5.90      6.94 o 
  -1 -26   3       35.05       30.19      8.04 o 
   0 -26   3       32.04       32.08     12.41 o 
   1 -26   3       26.78       24.02      6.02 o 
   2 -26   3       56.59       52.33      8.33 o 
   3 -26   3       32.43       37.62     11.25 o 
   4 -26   3       16.08       18.98     10.54 o 
   5 -26   3        2.00       10.36     21.52 o 
   6 -26   3        1.11        9.56     23.11 o 
  -8 -25   3       19.03       17.99     14.45 o 
  -7 -25   3       19.61       21.46     11.82 o 
  -6 -25   3      169.22      171.04     15.67 o 
  -5 -25   3       18.31       16.17      7.88 o 
  -4 -25   3      205.25      215.22     11.55 o 
  -3 -25   3       68.21       61.57      8.89 o 
  -2 -25   3      122.09      123.47     12.74 o 
  -1 -25   3       64.36       70.01     18.33 o 
   0 -25   3      408.31      409.13     15.25 o 
   1 -25   3       75.95       93.80      8.25 o 
   2 -25   3      148.50      148.83     13.82 o 
   3 -25   3       10.18        8.33      6.55 o 
   4 -25   3       50.97       54.99     12.15 o 
   5 -25   3       18.33       17.80     19.39 o 
   6 -25   3        8.48        8.23     23.11 o 
  -8 -24   3       22.77       31.39     14.81 o 
  -7 -24   3       55.89       57.59     10.12 o 
  -6 -24   3      235.42      231.59     24.57 o 
  -5 -24   3        3.01        1.33      6.95 o 
  -4 -24   3       58.86       54.63      7.57 o 
  -3 -24   3       61.49       80.32     19.52 o 
  -2 -24   3       88.99       93.90      8.54 o 
  -1 -24   3       27.27       30.85      6.64 o 
   0 -24   3       59.54       66.35     16.45 o 
   1 -24   3      340.90      363.72     12.62 o 
   2 -24   3       96.36       96.36      7.81 o 
   3 -24   3       92.85       90.44     10.17 o 
   4 -24   3       53.50       80.84     12.54 o 
   5 -24   3       54.14       64.81     24.44 o 
   6 -24   3        5.00       -5.05     19.92 o 
  -8 -23   3        9.15        0.91     13.39 o 
  -7 -23   3       26.64       31.87     10.51 o 
  -6 -23   3      149.38      166.05     12.20 o 
  -5 -23   3       21.15       21.02      7.51 o 
  -4 -23   3      118.92      108.57     12.62 o 
  -3 -23   3       74.12       78.48      8.77 o 
  -2 -23   3      148.24      169.94     20.45 o 
  -1 -23   3      706.83      762.44     19.07 o 
   0 -23   3      195.16      171.64     29.06 o 
   1 -23   3      162.49      169.07     11.42 o 
   2 -23   3       12.76        9.63      5.44 o 
   3 -23   3       65.04       57.42     11.20 o 
   4 -23   3       45.14       46.36      9.53 o 
   5 -23   3      115.71      135.47     31.08 o 
   6 -23   3        2.22        1.59     19.66 o 
   7 -23   3        0.07        1.86     23.38 o 
  -8 -22   3        5.33        9.73     13.00 o 
  -7 -22   3       51.39       71.13     10.66 o 
  -6 -22   3       75.24      105.28     13.83 o 
  -5 -22   3       56.07       37.37      6.75 o 
  -4 -22   3      331.49      345.04     17.80 o 
  -3 -22   3      217.68      198.68     18.99 o 
  -2 -22   3      423.53      355.90     17.30 o 
  -1 -22   3      479.54      451.32     12.70 o 
   0 -22   3      823.52      791.94     26.58 o 
   1 -22   3     1568.23     1565.66     38.81 o 
   2 -22   3        4.89        8.67      5.46 o 
   3 -22   3      435.00      390.13     68.13 o 
   4 -22   3       19.40       21.20      6.98 o 
   5 -22   3      135.61      163.63     32.41 o 
   6 -22   3       61.61       65.88     26.56 o 
   7 -22   3        1.48       -0.53     23.11 o 
  -8 -21   3       67.09       68.80     19.66 o 
  -7 -21   3      239.58      290.08     16.34 o 
  -6 -21   3      110.07      104.44      9.68 o 
  -5 -21   3      453.71      402.25     30.02 o 
  -4 -21   3      460.04      432.21     17.51 o 
  -3 -21   3     1747.67     1666.45     67.47 o 
  -2 -21   3      303.39      291.47     12.79 o 
  -1 -21   3      100.18       90.45      6.46 o 
   0 -21   3       12.24       23.68      4.98 o 
   1 -21   3      645.02      640.15     17.65 o 
   2 -21   3      495.12      485.61     13.92 o 
   3 -21   3      466.88      393.05     64.15 o 
   4 -21   3       21.18       24.20      8.44 o 
   5 -21   3      110.59      119.80     28.42 o 
   6 -21   3       71.20       91.64     26.83 o 
   7 -21   3       26.33       29.75     22.58 o 
  -8 -20   3        2.41        9.56     16.20 o 
  -7 -20   3      148.31      162.39     13.99 o 
  -6 -20   3       22.10       28.97      6.85 o 
  -5 -20   3      376.09      336.28     16.87 o 
  -4 -20   3      468.21      448.15     38.12 o 
  -3 -20   3        2.40        7.26      5.25 o 
  -2 -20   3      450.44      402.82     43.03 o 
  -1 -20   3      161.97      155.93     12.15 o 
   0 -20   3      569.12      567.65     19.59 o 
   1 -20   3      728.31      666.90     20.30 o 
   2 -20   3      190.55      207.67     17.77 o 
   3 -20   3       86.80       89.36     12.68 o 
   4 -20   3       32.12       28.11     10.26 o 
   5 -20   3       10.65       14.61     16.73 o 
   6 -20   3      161.75      166.28     33.47 o 
   7 -20   3       16.01       33.73     25.23 o 
  -8 -19   3       55.66       41.70     17.53 o 
  -7 -19   3      175.69      208.52     15.81 o 
  -6 -19   3      166.67      171.41     15.08 o 
  -5 -19   3      699.41      694.71     21.11 o 
  -4 -19   3      580.95      576.16     27.09 o 
  -3 -19   3      528.35      504.93     21.78 o 
  -2 -19   3      618.23      575.49     18.33 o 
  -1 -19   3      708.13      711.65     17.45 o 
   0 -19   3      394.26      398.48     16.00 o 
   1 -19   3      607.53      627.05     20.52 o 
   2 -19   3     1179.05     1204.12     26.60 o 
   3 -19   3      546.49      528.38     25.92 o 
   4 -19   3      131.89      128.52     11.78 o 
   5 -19   3      202.85      215.69     33.73 o 
   6 -19   3       29.23       14.34     19.39 o 
   7 -19   3       23.05       26.03     23.91 o 
  -9 -18   3        3.73        3.72     22.84 o 
  -8 -18   3       30.54       31.08     15.67 o 
  -7 -18   3       15.56       14.55      8.74 o 
  -6 -18   3       21.77       20.19      7.56 o 
  -5 -18   3       27.29       34.04      7.97 o 
  -4 -18   3      399.69      391.22     13.80 o 
  -3 -18   3      742.90      685.53     18.98 o 
  -2 -18   3       62.20       65.98      6.09 o 
  -1 -18   3     1053.72     1025.89     23.38 o 
   0 -18   3      267.74      221.29     26.67 o 
   1 -18   3      130.37      141.20      8.40 o 
   2 -18   3      711.59      735.29     17.29 o 
   3 -18   3      127.11      135.11      9.87 o 
   4 -18   3        2.35        1.67      5.17 o 
   5 -18   3       68.77       53.66     20.19 o 
   6 -18   3       19.77       19.66     19.92 o 
   7 -18   3       10.51        8.77     21.52 o 
  -9 -17   3       13.86        8.23     23.11 o 
  -8 -17   3       17.44       20.45     14.34 o 
  -7 -17   3       74.27       71.81     13.02 o 
  -6 -17   3      428.95      418.95     18.54 o 
  -5 -17   3      190.63      214.38     11.69 o 
  -4 -17   3     1491.20     1439.10     33.99 o 
  -3 -17   3       53.50       51.04      6.24 o 
  -2 -17   3      724.12      748.03     20.59 o 
  -1 -17   3     1606.68     1628.39     33.38 o 
   0 -17   3      397.67      365.22     12.66 o 
   1 -17   3      119.33      137.91     10.34 o 
   2 -17   3      307.63      328.32     12.56 o 
   3 -17   3       62.22       72.43      7.55 o 
   4 -17   3       75.04       66.31     10.41 o 
   5 -17   3       76.84       59.77     21.25 o 
   6 -17   3       56.59       50.73     20.72 o 
   7 -17   3        0.05        6.64     18.59 o 
  -9 -16   3       18.16       10.36     23.11 o 
  -8 -16   3       79.17      107.05     17.53 o 
  -7 -16   3       18.54       12.58      7.62 o 
  -6 -16   3       68.33       85.00      9.72 o 
  -5 -16   3        7.66        6.15      5.81 o 
  -4 -16   3      567.40      540.72     34.13 o 
  -3 -16   3        2.16        5.87      6.51 o 
  -2 -16   3     1810.14     1832.14     33.03 o 
  -1 -16   3     1207.79     1295.92     25.06 o 
   0 -16   3      761.45      788.90     16.31 o 
   1 -16   3      134.89      135.73      8.39 o 
   2 -16   3      424.95      409.18     12.51 o 
   3 -16   3      127.08      130.87      7.52 o 
   4 -16   3      102.60       90.97     11.71 o 
   5 -16   3       56.30       46.75     18.59 o 
   6 -16   3       17.03        9.83     17.53 o 
   7 -16   3       37.68       31.08     23.11 o 
   8 -16   3        5.68       -5.84     21.52 o 
  -9 -15   3       36.75       38.52     25.50 o 
  -8 -15   3       10.57        7.17     13.28 o 
  -7 -15   3      132.07      150.87     13.19 o 
  -6 -15   3       48.36       41.71      7.90 o 
  -5 -15   3      110.71      159.13     14.34 o 
  -4 -15   3      758.27      688.06     18.76 o 
  -3 -15   3       15.36       10.92      5.18 o 
  -2 -15   3      308.21      317.22     12.26 o 
  -1 -15   3      326.53      341.82     10.73 o 
   0 -15   3      421.11      402.87     13.53 o 
   1 -15   3      369.13      330.58     34.40 o 
   2 -15   3      215.27      221.35      7.09 o 
   3 -15   3      652.44      618.08     20.06 o 
   4 -15   3      120.94      110.26      9.31 o 
   5 -15   3      173.67      164.16     27.09 o 
   6 -15   3       26.39       21.78     19.13 o 
   7 -15   3       20.60       37.45     22.84 o 
   8 -15   3        6.40        3.19     20.19 o 
  -9 -14   3       12.24       20.45     22.58 o 
  -8 -14   3       86.54       77.03     21.25 o 
  -7 -14   3       92.44      100.49     10.89 o 
  -6 -14   3       45.22       42.66      7.61 o 
  -5 -14   3      365.13      341.83     12.48 o 
  -4 -14   3      229.64      239.89      9.56 o 
  -3 -14   3       44.72       53.03      5.29 o 
  -2 -14   3      110.91      140.90      5.41 o 
  -1 -14   3      836.85      877.99     21.03 o 
   0 -14   3      737.04      702.84     19.55 o 
   1 -14   3       70.93       67.31      5.24 o 
   2 -14   3      325.20      330.70     10.94 o 
   3 -14   3      323.99      311.92     20.77 o 
   4 -14   3       15.85       12.14      5.84 o 
   5 -14   3      152.04      144.50     25.23 o 
   6 -14   3       15.66        3.98     16.47 o 
   7 -14   3       40.46       56.58     24.44 o 
   8 -14   3        3.84        0.00     20.98 o 
  -9 -13   3       13.65       21.78     22.31 o 
  -8 -13   3       24.62       30.02     12.48 o 
  -7 -13   3       50.06       63.96      9.28 o 
  -6 -13   3      266.79      300.54     13.81 o 
  -5 -13   3      157.45      149.10     12.14 o 
  -4 -13   3       74.16       84.37      8.89 o 
  -3 -13   3      201.81      211.72      7.55 o 
  -2 -13   3     1094.70     1288.39     25.62 o 
  -1 -13   3      125.38      139.23      9.46 o 
   0 -13   3      124.04      125.74      5.71 o 
   1 -13   3       88.19      117.72      8.59 o 
   2 -13   3       32.98       38.45      4.33 o 
   3 -13   3     1037.75     1029.59     21.49 o 
   4 -13   3       14.68       15.16      6.64 o 
   5 -13   3       23.53       26.30     15.14 o 
   6 -13   3       12.29        5.05     15.67 o 
   7 -13   3       26.43       17.27     20.72 o 
   8 -13   3        7.68       -6.38     20.72 o 
  -9 -12   3       30.62       35.59     23.91 o 
  -8 -12   3       17.72       34.80     13.55 o 
  -7 -12   3       40.61       30.55      9.11 o 
  -6 -12   3       82.56       88.39     11.27 o 
  -5 -12   3      679.59      657.76     21.08 o 
  -4 -12   3      434.84      401.55     14.24 o 
  -3 -12   3      427.22      414.90     13.83 o 
  -2 -12   3     2165.47     2281.01     42.73 o 
  -1 -12   3     2006.27     2076.50     41.60 o 
   0 -12   3      503.20      467.39     12.96 o 
   1 -12   3      555.49      578.75     12.66 o 
   2 -12   3       83.58       75.37      7.07 o 
   3 -12   3      304.32      320.40     12.00 o 
   4 -12   3      265.53      257.17     15.76 o 
   5 -12   3       74.84       40.11     16.20 o 
   6 -12   3       25.66       28.16     18.06 o 
   7 -12   3        5.80       -4.78     17.27 o 
   8 -12   3       26.96       19.39     22.58 o 
  -9 -11   3       51.62       27.09     22.58 o 
  -8 -11   3        0.25       -3.98     10.36 o 
  -7 -11   3       23.66       22.32      8.77 o 
  -6 -11   3      440.26      446.99     40.64 o 
  -5 -11   3      653.34      665.10     21.44 o 
  -4 -11   3      399.78      377.11     28.42 o 
  -3 -11   3      590.67      502.96     17.56 o 
  -2 -11   3     2606.21     2750.54     49.47 o 
  -1 -11   3      815.54      887.63     20.37 o 
   0 -11   3      535.40      581.05     15.91 o 
   1 -11   3      799.95      812.25     21.78 o 
   2 -11   3     3684.72     3539.23    209.79 o 
   3 -11   3      133.93      139.84      6.56 o 
   4 -11   3      411.04      417.83     35.06 o 
   5 -11   3       18.77       32.14     16.20 o 
   6 -11   3       50.34       32.14     18.33 o 
   7 -11   3       10.95       28.95     20.72 o 
   8 -11   3        3.12       -7.97     19.13 o 
  -8 -10   3       14.19        0.27     12.22 o 
  -7 -10   3      102.80       97.39     10.97 o 
  -6 -10   3      900.15      961.24     29.30 o 
  -5 -10   3      384.07      364.23     14.99 o 
  -4 -10   3       77.99       94.14      7.81 o 
  -3 -10   3      677.27      683.93     17.78 o 
  -2 -10   3     4284.65     4399.05     78.45 o 
  -1 -10   3     1861.11     1812.56     32.45 o 
   0 -10   3     2034.66     2252.89     42.31 o 
   1 -10   3     4728.44     5126.28     85.79 o 
   2 -10   3     1109.91     1225.15     26.23 o 
   3 -10   3      187.18      168.03      7.50 o 
   4 -10   3      597.17      592.08     42.23 o 
   5 -10   3      454.61      421.28     38.52 o 
   6 -10   3       51.25       58.17     19.92 o 
   7 -10   3        6.00       10.36     18.06 o 
   8 -10   3       22.60       27.89     22.31 o 
  -8  -9   3       15.95       25.30      8.85 o 
  -7  -9   3      103.86      110.50     15.41 o 
  -6  -9   3      272.03      299.36     26.30 o 
  -5  -9   3      966.16      947.75     34.00 o 
  -4  -9   3     1213.21     1291.67     35.67 o 
  -3  -9   3      277.26      283.04     10.68 o 
  -2  -9   3     3337.71     3542.39     65.25 o 
  -1  -9   3    10260.30    10051.45    185.41 o 
   0  -9   3     1196.93     1210.84     26.35 o 
   1  -9   3     2228.34     2256.25     53.37 o 
   2  -9   3      748.32      771.38     17.94 o 
   3  -9   3      119.31      129.54     12.85 o 
   4  -9   3      735.73      697.53     43.83 o 
   5  -9   3      496.79      519.83     42.23 o 
   6  -9   3       18.17       30.55     17.00 o 
   7  -9   3       11.74       16.20     18.06 o 
   8  -9   3        5.89        8.23     19.92 o 
  -8  -8   3       40.53       54.57     12.05 o 
  -7  -8   3       19.25       15.67     11.42 o 
  -6  -8   3      358.24      375.06     18.86 o 
  -5  -8   3      248.74      272.00     18.86 o 
  -4  -8   3      398.69      350.89     21.78 o 
  -3  -8   3     3270.87     3454.41     63.08 o 
  -2  -8   3      411.92      395.41     10.25 o 
  -1  -8   3     3604.31     3809.89     75.74 o 
   0  -8   3     1584.07     1392.57     27.46 o 
   1  -8   3     6668.35     6617.45    139.04 o 
   2  -8   3      930.09      905.97     18.25 o 
   3  -8   3      189.91      160.22      6.11 o 
   4  -8   3      229.84      169.73     22.05 o 
   5  -8   3      419.97      406.94     36.39 o 
   6  -8   3       83.91       70.92     20.45 o 
   7  -8   3       41.33       41.70     20.45 o 
   8  -8   3       13.58       13.81     19.92 o 
  -8  -7   3      277.36      290.72     22.72 o 
  -7  -7   3      232.88      234.02     18.59 o 
  -6  -7   3      327.47      282.89     17.00 o 
  -5  -7   3       42.65       35.33      9.03 o 
  -4  -7   3      754.60      690.36     37.19 o 
  -3  -7   3     7510.14     7811.55    159.98 o 
  -2  -7   3      283.77      274.91      7.79 o 
  -1  -7   3     2686.75     2773.06     55.13 o 
   0  -7   3     2711.94     2835.69     49.25 o 
   1  -7   3     1640.49     1591.22     29.10 o 
   2  -7   3      808.58      737.47     16.67 o 
   3  -7   3      255.74      253.59     12.09 o 
   4  -7   3      160.06      168.94     21.78 o 
   5  -7   3       89.78       90.31     19.92 o 
   6  -7   3       70.23       68.00     20.19 o 
   7  -7   3      100.28      115.02     25.77 o 
   8  -7   3        2.19       10.09     19.39 o 
  -9  -6   3       11.65       11.95     14.61 o 
  -8  -6   3      113.56      122.21     13.70 o 
  -7  -6   3      544.18      541.88     24.97 o 
  -6  -6   3       34.93       24.70      8.77 o 
  -5  -6   3        9.69        6.91      6.38 o 
  -4  -6   3      713.33      645.20     23.11 o 
  -3  -6   3      301.07      296.75     10.77 o 
  -2  -6   3      158.40      189.51     12.62 o 
  -1  -6   3     1588.53     1645.88     39.21 o 
   0  -6   3      543.21      492.39     11.37 o 
   1  -6   3     2577.81     2521.02     45.45 o 
   2  -6   3     3702.09     3915.23     67.74 o 
   3  -6   3       78.68       90.96      7.96 o 
   4  -6   3      207.33      224.45     24.70 o 
   5  -6   3       29.14       20.72     13.55 o 
   6  -6   3      646.18      625.81     47.55 o 
   7  -6   3       17.02       12.75     16.73 o 
   8  -6   3        1.71       16.47     19.92 o 
  -9  -5   3        6.99        4.78     14.88 o 
  -8  -5   3       14.08       18.86     11.69 o 
  -7  -5   3      692.66      634.85     29.48 o 
  -6  -5   3      118.30      150.34     12.48 o 
  -5  -5   3      427.49      402.95     17.80 o 
  -4  -5   3      150.84      158.84     17.27 o 
  -3  -5   3     7736.08     7814.44    164.32 o 
  -2  -5   3      799.70      781.81     19.01 o 
  -1  -5   3     7381.29     7055.12    602.83 o 
   0  -5   3     1297.64     1410.02     34.10 o 
   1  -5   3      685.90      694.80     22.58 o 
   2  -5   3     2172.31     2422.45     98.02 o 
   3  -5   3       12.78       10.30      3.72 o 
   4  -5   3      275.94      254.74     25.77 o 
   5  -5   3       20.42        4.25     10.36 o 
   6  -5   3      411.40      416.50     37.98 o 
   7  -5   3        5.07        5.84     15.94 o 
  -9  -4   3       10.28       16.20     15.94 o 
  -8  -4   3        5.71       14.57      8.21 o 
  -7  -4   3       29.73       39.31     12.48 o 
  -6  -4   3      495.97      505.75     21.52 o 
  -5  -4   3      417.02      411.99     30.02 o 
  -4  -4   3      611.48      695.52     19.26 o 
  -3  -4   3      480.39      539.37     17.46 o 
  -2  -4   3       28.73       24.36      3.93 o 
  -1  -4   3     9049.58     9386.81    189.43 o 
   0  -4   3      234.02      218.56     12.09 o 
   1  -4   3      693.14      674.97     14.56 o 
   2  -4   3     4200.37     4317.82    154.86 o 
   3  -4   3      268.15      253.74     12.48 o 
   4  -4   3      465.96      472.81     34.27 o 
   5  -4   3      123.73       98.28     19.13 o 
   6  -4   3      104.26       86.59     20.45 o 
   7  -4   3       27.18       14.08     15.94 o 
  -9  -3   3       48.08       61.63     16.73 o 
  -8  -3   3       72.14       59.93     10.91 o 
  -7  -3   3       74.38       94.56     14.88 o 
  -6  -3   3       68.67       94.03     11.95 o 
  -5  -3   3      300.18      306.00     15.14 o 
  -4  -3   3     3302.74     3254.20     71.70 o 
  -3  -3   3       93.81      105.70      5.94 o 
  -2  -3   3      755.71      711.92     21.64 o 
  -1  -3   3     6360.66     6544.70    133.52 o 
   0  -3   3     2480.25     2626.49     58.94 o 
   1  -3   3        3.54        3.87      1.59 o 
   2  -3   3      703.41      783.35     24.84 o 
   3  -3   3     1542.87     1655.74     58.97 o 
   4  -3   3      375.81      387.81     30.28 o 
   5  -3   3      134.44       91.64     17.80 o 
   6  -3   3       36.44       47.81     16.73 o 
   7  -3   3       17.54       17.27     16.20 o 
   8  -3   3        2.72       22.58     18.33 o 
  -9  -2   3       12.11       24.70     14.88 o 
  -8  -2   3       43.43       39.45      9.39 o 
  -7  -2   3      348.43      357.64     16.83 o 
  -6  -2   3        3.71       -3.98      6.91 o 
  -5  -2   3      212.35      201.88     20.72 o 
  -4  -2   3      993.24      972.75     29.18 o 
  -3  -2   3      448.47      454.28     17.39 o 
  -2  -2   3      757.65      818.66     25.23 o 
  -1  -2   3      609.78      686.27     20.28 o 
   0  -2   3     8491.92     8349.69    138.67 o 
   1  -2   3      124.40      119.13      6.10 o 
   2  -2   3      604.93      770.24     51.00 o 
   3  -2   3      504.18      568.71     12.37 o 
   4  -2   3      117.31      139.98     18.86 o 
   5  -2   3      587.11      490.35     36.92 o 
   6  -2   3      225.73      183.28     25.50 o 
   7  -2   3       88.32       68.53     20.19 o 
   8  -2   3       38.35       64.81     23.11 o 
  -9  -1   3       41.42       55.52     17.53 o 
  -8  -1   3       23.39       16.73     13.02 o 
  -7  -1   3       76.24       80.13      8.99 o 
  -6  -1   3       62.79       56.82      6.84 o 
  -5  -1   3       43.47       58.17      7.70 o 
  -4  -1   3     1836.20     1756.82     44.98 o 
  -3  -1   3      224.77      213.26     17.27 o 
  -2  -1   3      575.71      552.47     31.25 o 
  -1  -1   3      124.77      116.17     10.36 o 
   0  -1   3     1209.04     1174.90     27.03 o 
   1  -1   3      418.96      401.84      8.84 o 
   2  -1   3       60.28       56.88      3.05 o 
   3  -1   3       16.37       30.02      9.83 o 
   4  -1   3      281.10      338.94     27.36 o 
   5  -1   3      323.73      327.52     30.02 o 
   6  -1   3       13.50       26.03     14.61 o 
   7  -1   3       30.08       40.15     17.53 o 
   8  -1   3        9.53        7.70     12.75 o 
  -9   0   3       29.02       33.20     17.00 o 
  -8   0   3       14.85       40.11     13.55 o 
  -7   0   3       60.06       55.17      8.54 o 
  -6   0   3       85.19       68.88      8.24 o 
  -5   0   3       46.04       27.34      5.67 o 
  -4   0   3     2062.87     2190.47     53.13 o 
  -3   0   3      557.42      589.74     17.24 o 
  -2   0   3       17.16       22.91      2.27 o 
  -1   0   3      619.29      602.65     17.53 o 
   0   0   3      143.60      162.21      7.04 o 
   1   0   3      240.99      235.22      8.00 o 
   2   0   3      906.46      887.46     40.38 o 
   3   0   3      399.99      398.17     26.56 o 
   4   0   3        4.05        2.92      8.77 o 
   5   0   3       52.91       40.91     15.14 o 
   6   0   3       49.15       49.14     16.73 o 
   7   0   3       81.88      121.66     24.17 o 
   8   0   3       26.88       26.56     15.41 o 
  -9   1   3       41.06       36.66     14.61 o 
  -8   1   3       22.55       17.27     13.28 o 
  -7   1   3       75.53       70.06     13.28 o 
  -6   1   3       61.24       69.68      8.15 o 
  -5   1   3       41.41       40.12      7.21 o 
  -4   1   3     1838.23     1750.74     37.28 o 
  -3   1   3      212.86      214.30      8.07 o 
  -2   1   3      584.49      586.69     13.49 o 
  -1   1   3      124.14      131.55      7.84 o 
   0   1   3     1217.66     1204.72     27.41 o 
   1   1   3      420.11      397.39     11.38 o 
   2   1   3       64.98       60.30     10.09 o 
   3   1   3       17.37       36.66      9.83 o 
   4   1   3      283.08      297.77     25.23 o 
   5   1   3      324.74      351.69     30.28 o 
   6   1   3       13.27       26.93      8.77 o 
   7   1   3       30.82       41.70     15.14 o 
   8   1   3        9.30       14.08     16.73 o 
 -10   2   3        1.75       10.89     17.80 o 
  -9   2   3       12.35       16.47     15.14 o 
  -8   2   3       42.63       24.44     14.34 o 
  -7   2   3      345.74      331.14     17.21 o 
  -6   2   3        3.08       -0.39      5.22 o 
  -5   2   3      209.07      192.33     10.20 o 
  -4   2   3      991.85      966.37     21.91 o 
  -3   2   3      447.48      448.75     10.99 o 
  -2   2   3      746.23      820.07     16.40 o 
  -1   2   3      590.18      662.29     19.24 o 
   0   2   3     8475.76     8419.18    138.47 o 
   1   2   3      117.09      110.23     11.69 o 
   2   2   3      597.85      720.11     35.86 o 
   3   2   3      504.05      577.47     32.14 o 
   4   2   3      111.00      119.27     16.73 o 
   5   2   3      589.17      541.70     26.81 o 
   6   2   3      224.51      192.64     18.75 o 
   7   2   3       87.64       93.77     22.58 o 
   8   2   3       39.35       30.02     15.41 o 
 -10   3   3       15.81       11.69     17.00 o 
  -9   3   3       47.08       59.50     16.47 o 
  -8   3   3       72.50       53.66     15.14 o 
  -7   3   3       73.15       83.64     10.45 o 
  -6   3   3       65.09       93.03     10.93 o 
  -5   3   3      296.03      315.45     11.36 o 
  -4   3   3     3285.09     3241.42     72.59 o 
  -3   3   3       92.90       99.04      5.33 o 
  -2   3   3      743.21      716.43     15.27 o 
  -1   3   3     6473.93     6484.35    107.67 o 
   0   3   3     2584.39     2600.55     58.85 o 
   1   3   3        2.12        4.20     10.09 o 
   2   3   3      713.30      725.08     23.80 o 
   3   3   3     1557.38     1608.91     47.29 o 
   4   3   3      392.76      429.52     19.38 o 
   5   3   3      129.37      110.58     17.93 o 
   6   3   3       36.73       39.48     10.06 o 
   7   3   3       16.73       37.72     14.34 o 
   8   3   3        2.94        6.38     15.14 o 
 -10   4   3        2.37        3.72     17.53 o 
  -9   4   3       10.74       14.34     15.67 o 
  -8   4   3        5.40        5.31     12.75 o 
  -7   4   3       27.64       37.81      8.63 o 
  -6   4   3      498.77      497.30     15.10 o 
  -5   4   3      416.89      392.15     14.10 o 
  -4   4   3      610.06      693.64     21.83 o 
  -3   4   3      472.57      524.19     13.32 o 
  -2   4   3       23.60       24.15      3.17 o 
  -1   4   3     8914.92     9079.79    149.94 o 
   0   4   3      231.73      208.36      7.13 o 
   1   4   3      671.96      661.25     18.41 o 
   2   4   3     4221.49     4315.90     99.73 o 
   3   4   3      252.50      218.35     13.38 o 
   4   4   3      448.25      502.31     23.80 o 
   5   4   3      125.07      107.66     13.62 o 
   6   4   3      105.01       87.96     11.36 o 
   7   4   3       27.28       41.17     17.00 o 
   8   4   3       96.81      100.67     23.64 o 
 -10   5   3        8.80        6.64     17.53 o 
  -9   5   3        6.51        3.98     13.28 o 
  -8   5   3       12.34       18.06     13.28 o 
  -7   5   3      692.02      653.12     19.57 o 
  -6   5   3      120.36      125.00     10.63 o 
  -5   5   3      428.70      406.90     18.48 o 
  -4   5   3      163.17      174.26     11.79 o 
  -3   5   3     7698.91     7667.58    128.54 o 
  -2   5   3      792.04      784.66     18.81 o 
  -1   5   3     7417.08     7641.50    159.56 o 
   0   5   3     1304.99     1393.80     31.97 o 
   1   5   3      701.39      729.16     19.57 o 
   2   5   3     2158.69     2426.06     55.66 o 
   3   5   3       16.39       11.94      5.71 o 
   4   5   3      292.17      270.10     19.26 o 
   5   5   3       23.10       15.27      8.54 o 
   6   5   3      409.13      388.88     37.19 o 
   7   5   3        4.27       16.20     14.34 o 
   8   5   3        0.31       14.88     16.20 o 
 -10   6   3        1.06       -0.53     15.94 o 
  -9   6   3       11.87       10.09     14.61 o 
  -8   6   3      112.92      115.02     18.06 o 
  -7   6   3      548.65      562.20     19.34 o 
  -6   6   3       37.34       34.83      6.89 o 
  -5   6   3        9.28        7.91      5.45 o 
  -4   6   3      717.64      675.09     33.20 o 
  -3   6   3      291.38      279.78     10.81 o 
  -2   6   3      173.07      187.39     11.30 o 
  -1   6   3     1596.22     1622.69     37.46 o 
   0   6   3      524.31      478.56     13.07 o 
   1   6   3     2572.55     2474.13     56.20 o 
   2   6   3     3735.36     4054.52     92.10 o 
   3   6   3       86.46      129.09      9.30 o 
   4   6   3      201.59      194.38     11.20 o 
   5   6   3       27.93       21.25      8.64 o 
   6   6   3      653.37      644.41     34.53 o 
   7   6   3       17.80        2.66     13.55 o 
   8   6   3        1.81       17.27     15.94 o 
  -9   7   3        1.79        1.86     13.02 o 
  -8   7   3      284.81      347.17     24.70 o 
  -7   7   3      222.05      216.50     15.59 o 
  -6   7   3      326.78      278.58     13.92 o 
  -5   7   3       43.13       59.25      6.20 o 
  -4   7   3      748.94      683.47     23.96 o 
  -3   7   3     7646.69     7754.86    134.11 o 
  -2   7   3      270.70      248.60     10.05 o 
  -1   7   3     2673.67     2798.29     63.61 o 
   0   7   3     2719.32     2616.41    158.58 o 
   1   7   3     1575.06     1517.02     36.51 o 
   2   7   3      748.47      679.90     24.38 o 
   3   7   3      261.07      229.43     14.81 o 
   4   7   3      158.99      151.29     13.95 o 
   5   7   3       88.86       87.97     11.19 o 
   6   7   3       67.73       79.95     12.22 o 
   7   7   3       99.23      123.52     16.73 o 
   8   7   3        2.14       -3.98     15.94 o 
  -9   8   3        3.68        6.11     14.34 o 
  -8   8   3       40.10       49.41     16.20 o 
  -7   8   3       19.40       17.49     12.22 o 
  -6   8   3      356.59      327.30     18.52 o 
  -5   8   3      251.23      291.60     13.97 o 
  -4   8   3      402.97      362.44     13.11 o 
  -3   8   3     3241.84     3404.84     76.48 o 
  -2   8   3      411.39      395.09     15.51 o 
  -1   8   3     3646.92     3945.57     84.33 o 
   0   8   3     1591.04     1402.24     54.45 o 
   1   8   3     6707.28     6638.87    141.11 o 
   2   8   3      909.08      913.46     29.00 o 
   3   8   3      187.15      200.53     10.05 o 
   4   8   3      235.35      207.82     15.54 o 
   5   8   3      414.99      403.98     19.70 o 
   6   8   3       89.33      108.91     22.58 o 
   7   8   3       41.95       35.33     18.33 o 
   8   8   3       13.60       14.88     15.94 o 
  -9   9   3       26.16       26.83     15.94 o 
  -8   9   3       15.79       15.41     12.22 o 
  -7   9   3      101.67      109.97     18.86 o 
  -6   9   3      276.15      249.16     19.66 o 
  -5   9   3      962.01      953.60     44.89 o 
  -4   9   3     1213.96     1245.25     50.47 o 
  -3   9   3      293.97      298.59     14.05 o 
  -2   9   3     3362.33     3584.70     78.39 o 
  -1   9   3    10149.53    10147.79    213.65 o 
   0   9   3     1246.23     1279.52     50.47 o 
   1   9   3     2203.04     2215.97     50.13 o 
   2   9   3      775.79      823.10     27.29 o 
   3   9   3      119.97      119.52     10.80 o 
   4   9   3      726.73      760.42     26.81 o 
   5   9   3      500.73      539.22     27.09 o 
   6   9   3       17.04       21.78     12.22 o 
   7   9   3       11.11       -0.27     13.81 o 
   8   9   3        5.63       22.05     15.94 o 
  -9  10   3        8.98       -2.13     14.08 o 
  -8  10   3       14.46       -1.06     10.89 o 
  -7  10   3      106.34       83.14     13.55 o 
  -6  10   3      890.07      873.64     44.36 o 
  -5  10   3      377.93      373.20     24.44 o 
  -4  10   3       80.44       83.14      7.44 o 
  -3  10   3      681.66      669.41     24.35 o 
  -2  10   3     4229.17     4325.02     97.63 o 
  -1  10   3     1830.09     1752.33     68.53 o 
   0  10   3     2030.78     2284.91     80.75 o 
   1  10   3     4754.71     5083.14    109.01 o 
   2  10   3     1101.75     1260.63     36.90 o 
   3  10   3      176.58      190.16     10.07 o 
   4  10   3      601.78      633.78     21.63 o 
   5  10   3      453.58      423.41     24.44 o 
   6  10   3       52.93       76.77     14.61 o 
   7  10   3        5.49        2.39     13.55 o 
   8  10   3       22.95       34.53     19.39 o 
  -9  11   3       51.03       50.73     17.00 o 
  -8  11   3        0.11       -7.17      9.83 o 
  -7  11   3       23.79       23.11     10.89 o 
  -6  11   3      439.22      413.84     30.55 o 
  -5  11   3      655.53      709.75     32.41 o 
  -4  11   3      387.52      371.61     16.47 o 
  -3  11   3      594.90      518.85     27.89 o 
  -2  11   3     2614.44     2709.63     66.98 o 
  -1  11   3      814.42      826.36     40.11 o 
   0  11   3      509.50      540.51     19.67 o 
   1  11   3      815.70      827.72     22.64 o 
   2  11   3     3688.76     3884.77     80.06 o 
   3  11   3      134.02      138.72     12.03 o 
   4  11   3      407.67      456.93     17.80 o 
   5  11   3       17.70       19.39      9.56 o 
   6  11   3       51.00       43.03     16.20 o 
   7  11   3       10.60       18.33     14.61 o 
   8  11   3        2.79       10.63     15.14 o 
  -9  12   3       29.68       52.33     16.47 o 
  -8  12   3       18.75        7.17     14.08 o 
  -7  12   3       41.36       34.80     13.55 o 
  -6  12   3       84.61       84.73     16.20 o 
  -5  12   3      684.14      659.28     31.34 o 
  -4  12   3      433.21      422.08     18.06 o 
  -3  12   3      435.37      424.42     16.73 o 
  -2  12   3     2153.70     2239.58     57.91 o 
  -1  12   3     2026.21     2004.68     77.30 o 
   0  12   3      506.33      486.71     18.68 o 
   1  12   3      564.99      584.44     21.49 o 
   2  12   3       83.68       82.92      8.92 o 
   3  12   3      309.15      333.36     15.25 o 
   4  12   3      266.40      281.05     13.89 o 
   5  12   3       75.40       49.41     15.41 o 
   6  12   3       25.94       38.78     11.69 o 
   7  12   3        6.24        3.45     14.88 o 
   8  12   3       26.45       13.81     16.20 o 
  -9  13   3       13.50       12.22     16.20 o 
  -8  13   3       25.25       11.16     12.75 o 
  -7  13   3       50.65       57.11     12.48 o 
  -6  13   3      260.24      290.86     19.13 o 
  -5  13   3      155.74      139.45     16.73 o 
  -4  13   3       69.10       73.58      7.44 o 
  -3  13   3      205.21      205.31     12.09 o 
  -2  13   3     1102.60     1288.87     45.69 o 
  -1  13   3      123.10      140.78     16.73 o 
   0  13   3      124.46      112.69      9.18 o 
   1  13   3       87.75       97.21      8.11 o 
   2  13   3       34.07       42.35      5.75 o 
   3  13   3     1042.03     1042.64     28.07 o 
   4  13   3       14.86       12.75      8.77 o 
   5  13   3       23.45       13.28     11.42 o 
   6  13   3       12.24        6.38     11.42 o 
   7  13   3       26.42       24.44     12.22 o 
   8  13   3        8.01        4.78     16.73 o 
  -9  14   3       12.35       -1.59     13.81 o 
  -8  14   3       85.67       71.98     18.06 o 
  -7  14   3       94.13       93.50     14.88 o 
  -6  14   3       45.81       37.19     10.36 o 
  -5  14   3      362.50      341.33     26.03 o 
  -4  14   3      233.46      224.98     15.67 o 
  -3  14   3       39.27       31.61      8.23 o 
  -2  14   3      116.52      122.87     18.06 o 
  -1  14   3      834.16      935.80     45.16 o 
   0  14   3      747.45      734.28     20.35 o 
   1  14   3       73.62       72.05      6.42 o 
   2  14   3      325.91      344.63     13.15 o 
   3  14   3      323.94      333.24     26.83 o 
   4  14   3       14.84        3.98      8.77 o 
   5  14   3      152.06      162.83     14.34 o 
   6  14   3       15.91       -8.23     10.36 o 
   7  14   3       40.69       57.38     16.73 o 
   8  14   3        3.86        6.11     14.34 o 
  -9  15   3       36.26       21.25     16.73 o 
  -8  15   3        9.98       15.94     11.95 o 
  -7  15   3      130.55      159.11     22.58 o 
  -6  15   3       48.23       34.00     12.22 o 
  -5  15   3      107.92      141.31     11.42 o 
  -4  15   3      756.48      710.55     37.45 o 
  -3  15   3       17.39       20.72      6.64 o 
  -2  15   3      306.50      314.12     17.01 o 
  -1  15   3      329.83      339.20     26.56 o 
   0  15   3      416.47      404.90     18.07 o 
   1  15   3      385.01      393.55     14.03 o 
   2  15   3      225.23      237.69     15.27 o 
   3  15   3      650.33      626.24     22.31 o 
   4  15   3      119.15       96.42     11.42 o 
   5  15   3      173.80      151.41     14.88 o 
   6  15   3       25.89       26.83     12.75 o 
   7  15   3       21.18        7.70     12.48 o 
   8  15   3        6.29       11.42     17.00 o 
  -9  16   3       18.61       23.64     17.27 o 
  -8  16   3       78.52       55.52     15.67 o 
  -7  16   3       18.66       10.09     10.63 o 
  -6  16   3       65.92       77.83     12.48 o 
  -5  16   3        6.44       -1.06      8.50 o 
  -4  16   3      582.33      602.97     23.64 o 
  -3  16   3        2.54        6.11      5.05 o 
  -2  16   3     1826.87     1855.62     50.14 o 
  -1  16   3     1178.63     1322.02     59.23 o 
   0  16   3      748.07      764.95     22.10 o 
   1  16   3      140.42      121.26      9.94 o 
   2  16   3      423.59      393.00     15.66 o 
   3  16   3      133.28      141.38      9.67 o 
   4  16   3      105.30      105.19     17.53 o 
   5  16   3       56.93       38.78     15.14 o 
   6  16   3       16.65        1.86     13.28 o 
   7  16   3       37.32       31.61     12.48 o 
   8  16   3        5.46        3.19     15.67 o 
  -9  17   3       13.30        0.27     14.88 o 
  -8  17   3       17.03       25.23     14.61 o 
  -7  17   3       74.25       56.05     17.27 o 
  -6  17   3      437.14      443.59     26.30 o 
  -5  17   3      180.03      209.31     22.31 o 
  -4  17   3     1473.05     1466.52     62.42 o 
  -3  17   3       53.18       41.17     10.36 o 
  -2  17   3      711.09      727.74     23.47 o 
  -1  17   3     1630.28     1656.44     69.59 o 
   0  17   3      408.42      381.75     15.60 o 
   1  17   3      112.60       98.81     10.55 o 
   2  17   3      309.16      332.36     14.12 o 
   3  17   3       61.97       70.13      9.83 o 
   4  17   3       72.88       72.52     16.20 o 
   5  17   3       78.02       74.91     13.28 o 
   6  17   3       57.22       63.22     14.08 o 
   7  17   3        0.05       -8.77     11.69 o 
  -9  18   3        3.63       -0.53     15.41 o 
  -8  18   3       30.35       16.20     15.67 o 
  -7  18   3       15.53        0.53     11.69 o 
  -6  18   3       19.56       23.38     11.42 o 
  -5  18   3       26.68       37.98     10.09 o 
  -4  18   3      402.01      439.61     20.72 o 
  -3  18   3      744.69      726.49     35.86 o 
  -2  18   3       71.78       97.10     12.88 o 
  -1  18   3     1049.61     1040.72     52.33 o 
   0  18   3      264.54      252.63     15.28 o 
   1  18   3      136.91      137.79      8.78 o 
   2  18   3      699.88      660.26     43.83 o 
   3  18   3      133.48      136.00     17.00 o 
   4  18   3        2.83        0.27      7.17 o 
   5  18   3       71.67       53.13     10.63 o 
   6  18   3       20.26       20.45     15.94 o 
   7  18   3       10.78       -3.19     13.55 o 
  -8  19   3       56.84       53.92     15.67 o 
  -7  19   3      173.24      175.58     24.17 o 
  -6  19   3      165.08      164.95     17.27 o 
  -5  19   3      712.17      717.99     41.17 o 
  -4  19   3      578.25      619.17     35.06 o 
  -3  19   3      521.50      544.80     24.70 o 
  -2  19   3      622.05      623.95     31.88 o 
  -1  19   3      712.21      692.49     41.97 o 
   0  19   3      402.53      413.53     20.12 o 
   1  19   3      585.44      577.47     24.23 o 
   2  19   3     1173.91     1195.05     38.57 o 
   3  19   3      540.71      531.52     35.59 o 
   4  19   3      135.50      164.69     14.88 o 
   5  19   3      200.30      193.64     26.83 o 
   6  19   3       27.75       31.61     13.55 o 
   7  19   3       22.69       28.42     17.27 o 
  -8  20   3        2.61        2.92     14.61 o 
  -7  20   3      149.66      150.88     16.73 o 
  -6  20   3       20.91       21.52     10.63 o 
  -5  20   3      374.03      352.75     22.84 o 
  -4  20   3      464.59      445.99     29.75 o 
  -3  20   3        2.22        5.84      7.97 o 
  -1  20   3      157.50      160.17     21.78 o 
   0  20   3      566.51      575.71     24.13 o 
   1  20   3      750.43      688.70     27.23 o 
   2  20   3      183.72      201.95     11.30 o 
   3  20   3       86.04       93.50     11.42 o 
   4  20   3       32.94       24.97     12.48 o 
   5  20   3        8.91       11.42     12.22 o 
   6  20   3      160.66      133.08     25.50 o 
   7  20   3       15.72        9.56     15.14 o 
  -8  21   3       67.44       49.67     19.66 o 
  -7  21   3      238.58      267.49     22.31 o 
  -6  21   3      105.49       92.97     17.80 o 
  -5  21   3      459.75      403.22     22.58 o 
  -4  21   3      454.95      471.75     22.58 o 
  -3  21   3     1750.05     1776.24     56.31 o 
  -1  21   3      101.86       71.19     17.27 o 
   0  21   3       13.97       11.29      6.19 o 
   1  21   3      625.00      629.29     26.16 o 
   2  21   3      499.20      499.38     29.75 o 
   3  21   3      462.62      442.80     30.28 o 
   4  21   3       22.09       21.78     10.09 o 
   5  21   3      107.72      120.33     22.84 o 
   6  21   3       70.84       86.59     15.14 o 
   7  21   3       26.50        6.11     15.14 o 
  -8  22   3        5.18        4.78     14.61 o 
  -7  22   3       51.81       60.30     18.86 o 
  -6  22   3       75.91       78.09     13.28 o 
  -5  22   3       55.72       46.22     14.88 o 
  -4  22   3      329.70      364.70     21.52 o 
  -3  22   3      220.61      261.38     15.41 o 
  -1  22   3      474.82      470.16     37.19 o 
   0  22   3      815.27      838.75     34.40 o 
   1  22   3     1578.20     1518.30     45.29 o 
   2  22   3        4.87       10.09      6.91 o 
   3  22   3      432.80      442.27     25.50 o 
   4  22   3       18.68       14.34     11.69 o 
   5  22   3      134.44      154.06     15.14 o 
   6  22   3       64.09       35.86     16.20 o 
   7  22   3        1.57        2.66     14.34 o 
  -8  23   3        9.04       -2.39     14.61 o 
  -7  23   3       27.43        8.50     12.22 o 
  -6  23   3      149.53      135.20     16.73 o 
  -5  23   3       18.61       18.59     10.09 o 
  -4  23   3      121.92      115.55     15.94 o 
  -3  23   3       77.16       83.41     10.36 o 
   0  23   3      196.75      165.06     17.00 o 
   1  23   3      162.84      208.00     29.62 o 
   2  23   3       11.69       14.61     10.36 o 
   3  23   3       66.00       56.05     13.28 o 
   4  23   3       47.96       51.80     11.69 o 
   5  23   3      118.13      145.30     23.64 o 
   6  23   3        2.30        0.80     12.22 o 
   7  23   3        0.09        1.59     14.08 o 
  -8  24   3       22.97       27.36     15.94 o 
  -7  24   3       57.65       48.61     14.61 o 
  -6  24   3      233.32      245.97     28.95 o 
  -5  24   3        3.89       -3.72     10.09 o 
  -4  24   3       59.97       63.22     15.41 o 
  -3  24   3       62.42       62.69     11.16 o 
   0  24   3       58.46       57.70     10.53 o 
   1  24   3      335.50      359.55     17.17 o 
   2  24   3       96.90       89.52     11.42 o 
   3  24   3       91.33       90.31     11.42 o 
   4  24   3       51.13       57.38     17.53 o 
   5  24   3       54.61       62.95     14.88 o 
   6  24   3        5.17        7.17     14.08 o 
  -8  25   3       20.01       13.55     15.67 o 
  -7  25   3       19.96       22.31     14.08 o 
  -6  25   3      167.71      153.53     16.47 o 
  -5  25   3       18.63       14.88     10.09 o 
  -4  25   3      207.13      210.38     25.23 o 
  -3  25   3       70.54       71.19     11.42 o 
   1  25   3       78.17       70.76     10.95 o 
   2  25   3      149.71      141.31     18.86 o 
   3  25   3        9.49       15.67     11.16 o 
   4  25   3       52.71       49.14     12.48 o 
   5  25   3       18.17       14.08     11.16 o 
   6  25   3        8.43        4.52     14.61 o 
  -7  26   3       28.00        9.30     16.20 o 
  -6  26   3       15.83       15.41     13.02 o 
  -5  26   3       16.05        2.92     11.69 o 
  -4  26   3       15.53        9.83     10.89 o 
  -3  26   3       39.85       50.20     11.16 o 
   1  26   3       26.31       29.75     13.02 o 
   2  26   3       57.07       48.61     14.34 o 
   3  26   3       32.63       42.50     11.42 o 
   4  26   3       14.91       14.08     12.22 o 
   5  26   3        1.85        1.86     13.02 o 
   6  26   3        1.09       -2.13     12.75 o 
  -7  27   3        6.24       -3.19     12.48 o 
  -6  27   3       21.95       36.92     15.67 o 
  -5  27   3       42.98       31.88     15.41 o 
  -4  27   3        9.15       14.88     11.69 o 
  -3  27   3      248.37      261.38     26.03 o 
   1  27   3       15.19        1.86     10.89 o 
   2  27   3       47.69       52.86     12.75 o 
   3  27   3       47.63       51.53     11.69 o 
   4  27   3       78.13       57.91     17.00 o 
   5  27   3       14.77       -2.66     13.28 o 
   6  27   3       47.39       36.39     16.20 o 
  -7  28   3        1.12        0.00     14.61 o 
  -6  28   3       35.85       40.11     15.67 o 
  -5  28   3        4.77       -9.03     10.36 o 
  -4  28   3      154.08      141.05     21.52 o 
   1  28   3       38.79       36.66     14.08 o 
   2  28   3       58.10       69.06     12.75 o 
   3  28   3       23.23       15.41     13.81 o 
   4  28   3       30.47       18.59     13.02 o 
   5  28   3        1.74      -13.02     11.69 o 
   6  28   3        4.85       -2.13     14.08 o 
  -7  29   3        8.02        5.05     15.41 o 
  -6  29   3       21.96       26.03     16.73 o 
  -5  29   3       50.92       44.09     15.94 o 
  -4  29   3       70.22       74.11     17.53 o 
   1  29   3       98.74       93.23     17.80 o 
   2  29   3       61.69       61.09     12.48 o 
   3  29   3        0.61        8.77     10.63 o 
   4  29   3       51.99       56.05     13.81 o 
   5  29   3       21.66       27.89     16.73 o 
  -6  30   3        7.60       10.89     14.61 o 
  -5  30   3       19.58       22.31     12.48 o 
  -4  30   3       15.19       14.34     13.55 o 
   1  30   3       41.14       39.05     14.61 o 
   2  30   3       48.29       36.66     14.34 o 
   3  30   3       44.46       74.38     13.55 o 
   4  30   3       27.71       33.47     15.14 o 
   5  30   3       18.75       28.16     16.47 o 
  -6  31   3       20.28       23.91     15.41 o 
  -5  31   3      104.71      105.19     17.27 o 
  -4  31   3        9.93        8.77     13.28 o 
   1  31   3       44.64       47.81     15.94 o 
   2  31   3       22.16       25.23     13.81 o 
   3  31   3        6.96        2.66     10.09 o 
   4  31   3       63.97       65.08     15.67 o 
   5  31   3       38.00       30.02     15.14 o 
  -6  32   3       20.70       22.84     15.14 o 
  -5  32   3       28.77       25.77     13.81 o 
  -4  32   3        6.61        9.83     14.34 o 
   2  32   3       61.59       69.33     19.39 o 
   3  32   3       24.06       16.73     13.28 o 
   4  32   3       14.87       11.42     14.08 o 
  -5  33   3       63.27       74.64     16.73 o 
   2  33   3       30.07       43.56     16.47 o 
   3  33   3       58.33       76.77     20.98 o 
   4  33   3        2.12       -2.66     11.42 o 
  -5  34   3        5.98        2.39     13.28 o 
   2  34   3       21.93       42.50     15.41 o 
   3  34   3        6.54       17.00     13.55 o 
   4  34   3        3.72       -3.72     13.55 o 
  -5  35   3        4.73        2.92     13.81 o 
   2  35   3       72.33       55.25     18.06 o 
   3  35   3        6.28        3.45     13.28 o 
   2  36   3        7.13       -1.86     13.81 o 
   3  36   3        0.36        3.45     13.55 o 
  -2 -38   4        4.37        7.64     10.87 o 
  -1 -38   4        5.06       10.76     10.89 o 
   0 -38   4        0.09        4.61     11.26 o 
   1 -38   4        9.94       16.23     10.87 o 
  -3 -37   4       40.48       40.17     11.03 o 
  -2 -37   4       51.88       73.84     13.81 o 
  -1 -37   4      107.28      108.15     24.17 o 
   0 -37   4       16.29       17.39     12.62 o 
   1 -37   4       14.09       16.61     11.16 o 
   2 -37   4       36.39       35.86     18.86 o 
  -4 -36   4        1.70       -2.80      9.56 o 
  -3 -36   4        8.94        3.44      9.37 o 
  -2 -36   4        9.10       10.09      9.95 o 
  -1 -36   4        7.89       19.43     11.17 o 
   0 -36   4        2.02       -4.74     10.10 o 
   1 -36   4        2.59        1.45     10.20 o 
   2 -36   4       20.52       27.89     15.14 o 
  -4 -35   4       35.23       39.12     11.17 o 
  -3 -35   4        0.66        6.03      9.32 o 
  -2 -35   4       32.42       25.15     10.04 o 
  -1 -35   4      170.77      152.58     15.74 o 
   0 -35   4       16.88       18.26     10.61 o 
   1 -35   4        3.29       11.23     11.55 o 
   2 -35   4        3.62        5.74     11.11 o 
   3 -35   4        2.45       -0.50     13.33 o 
  -5 -34   4       24.86       21.47     10.34 o 
  -4 -34   4       16.60       12.63      9.56 o 
  -3 -34   4        4.03        2.77      8.61 o 
  -2 -34   4       64.70       60.64     11.82 o 
  -1 -34   4        1.57       12.38      7.78 o 
   0 -34   4       62.48       70.50     10.20 o 
   1 -34   4        1.57        7.31      8.99 o 
   2 -34   4        3.82        8.88     12.13 o 
   3 -34   4       35.98       29.82     14.35 o 
  -5 -33   4        0.50       -3.38      9.37 o 
  -4 -33   4       32.11       33.04      8.77 o 
  -3 -33   4       19.47        7.12      9.96 o 
  -2 -33   4       89.58       80.85     14.21 o 
  -1 -33   4       20.39       12.48     13.28 o 
   0 -33   4       94.01       99.56     12.64 o 
   1 -33   4       27.73       32.89     10.89 o 
   2 -33   4       10.51       12.79     11.80 o 
   3 -33   4       16.19       22.58     12.97 o 
   4 -33   4        7.57        9.30     23.11 o 
  -6 -32   4       46.12       44.60     14.08 o 
  -5 -32   4       10.81        0.63      8.20 o 
  -4 -32   4        2.92        0.49      7.97 o 
  -3 -32   4        0.49        6.70      7.32 o 
  -2 -32   4       23.16       25.99      9.37 o 
  -1 -32   4       46.65       48.72     20.19 o 
   0 -32   4        4.73        4.54      8.26 o 
   1 -32   4       33.40       32.13     10.42 o 
   2 -32   4       31.37       33.70     13.57 o 
   3 -32   4        6.80       11.49     10.70 o 
   4 -32   4        0.04       -0.53     19.13 o 
  -6 -31   4       12.80        4.28     10.20 o 
  -5 -31   4       11.03       20.43     14.08 o 
  -4 -31   4        9.44        7.58      7.23 o 
  -3 -31   4       91.56      111.83     12.22 o 
  -2 -31   4      129.78      134.52     14.34 o 
  -1 -31   4       20.61       17.47      8.96 o 
   0 -31   4        0.35        5.19      8.09 o 
   1 -31   4       24.93       17.24      7.86 o 
   2 -31   4        0.61       -6.66     11.69 o 
   3 -31   4       12.78       12.29     11.20 o 
   4 -31   4       38.46       30.02     23.64 o 
  -6 -30   4       13.51        3.23      8.80 o 
  -5 -30   4       34.84       39.36     11.29 o 
  -4 -30   4       15.94        6.31      8.92 o 
  -3 -30   4      144.21      186.73     15.67 o 
  -2 -30   4        1.51       14.61      8.64 o 
  -1 -30   4       28.62       20.98      8.29 o 
   0 -30   4       53.42       42.94      9.13 o 
   1 -30   4       74.12       93.73      8.90 o 
   2 -30   4        0.42       -4.28      9.51 o 
   3 -30   4       16.42        2.09     13.41 o 
   4 -30   4        0.65       -9.56     19.39 o 
   5 -30   4       35.96       30.81     26.03 o 
  -7 -29   4       43.19       62.16     12.76 o 
  -6 -29   4       26.20       28.81     10.22 o 
  -5 -29   4        7.91        4.66     11.55 o 
  -4 -29   4      101.35       83.84     12.93 o 
  -3 -29   4       97.85       95.42     18.86 o 
  -2 -29   4      322.26      340.80     21.25 o 
  -1 -29   4       85.46       80.78     10.86 o 
   0 -29   4       31.29       39.52      8.45 o 
   1 -29   4      409.75      377.53     37.23 o 
   2 -29   4       46.85       55.16     11.49 o 
   3 -29   4       30.78       34.65     11.42 o 
   4 -29   4       72.96       65.34     26.56 o 
   5 -29   4       17.88       13.55     21.52 o 
  -7 -28   4        8.08        9.19     10.76 o 
  -6 -28   4        8.38        1.92      9.72 o 
  -5 -28   4       16.43       22.30      9.42 o 
  -4 -28   4       14.98       28.43      7.53 o 
  -3 -28   4      307.79      294.93     40.11 o 
  -2 -28   4       21.83       18.06      7.51 o 
  -1 -28   4       59.64       59.52     10.63 o 
   0 -28   4      131.13      184.08     15.41 o 
   1 -28   4       62.54       83.63      8.52 o 
   2 -28   4       20.74       30.81     11.14 o 
   3 -28   4       17.40       12.04     10.09 o 
   4 -28   4       15.75       14.61     20.72 o 
   5 -28   4       60.03       69.59     27.09 o 
  -7 -27   4       26.94       19.39      9.95 o 
  -6 -27   4       30.40       21.69     11.55 o 
  -5 -27   4       82.66       90.96     11.29 o 
  -4 -27   4      357.19      309.99     33.47 o 
  -3 -27   4      175.51      188.25     15.95 o 
  -2 -27   4       77.87       54.43      8.79 o 
  -1 -27   4       30.82       35.52      8.17 o 
   0 -27   4       85.38      110.23     11.02 o 
   1 -27   4      575.52      600.68     29.59 o 
   2 -27   4      104.74      118.27     10.95 o 
   3 -27   4       21.38       26.45     10.10 o 
   4 -27   4        0.37       -7.70     15.67 o 
   5 -27   4       90.49      121.92     30.81 o 
  -7 -26   4       26.16       37.95     11.67 o 
  -6 -26   4        3.11        1.60      9.16 o 
  -5 -26   4       79.21       73.18     12.68 o 
  -4 -26   4       14.82       21.01      8.73 o 
  -3 -26   4       29.12       27.03      7.40 o 
  -2 -26   4       14.61       16.46      8.63 o 
  -1 -26   4       28.71       33.97      7.78 o 
   0 -26   4      178.37      181.54      9.48 o 
   1 -26   4       23.85       29.34      8.04 o 
   2 -26   4      116.81      102.55     19.13 o 
   3 -26   4        2.42       10.21     11.42 o 
   4 -26   4       46.26       37.72     20.72 o 
   5 -26   4       18.38       44.09     23.11 o 
   6 -26   4       16.30       14.34     24.97 o 
  -8 -25   4       33.90       19.92     17.27 o 
  -7 -25   4        0.18       -1.18      9.64 o 
  -6 -25   4       99.81      116.13     10.28 o 
  -5 -25   4       89.58       86.33     11.95 o 
  -4 -25   4       73.12       85.71      8.13 o 
  -3 -25   4      405.00      358.68     38.52 o 
  -2 -25   4      206.48      184.33     12.54 o 
  -1 -25   4       32.30       24.17     10.36 o 
   0 -25   4      236.19      226.53     11.28 o 
   1 -25   4       37.60       46.20      8.27 o 
   2 -25   4      439.03      430.88     25.58 o 
   3 -25   4      223.33      212.47     33.60 o 
   4 -25   4       37.27       45.95     20.72 o 
   5 -25   4       15.79       15.41     19.13 o 
   6 -25   4       31.95       23.91     25.50 o 
  -8 -24   4        6.36        6.11     16.73 o 
  -7 -24   4       32.44       31.99     10.47 o 
  -6 -24   4       64.47       67.55     12.00 o 
  -5 -24   4        7.52        5.52      7.13 o 
  -4 -24   4       54.34       43.53      9.66 o 
  -3 -24   4      215.87      226.26     16.12 o 
  -2 -24   4      144.12      178.23     17.66 o 
  -1 -24   4      186.20      195.02     22.18 o 
   0 -24   4       52.94       62.08      6.89 o 
   1 -24   4      319.58      325.57     13.28 o 
   2 -24   4      953.86      944.72     33.34 o 
   3 -24   4        5.66        5.60      8.53 o 
   4 -24   4       17.16        4.52     17.53 o 
   5 -24   4        8.07        2.39     17.80 o 
   6 -24   4       34.63       28.69     22.84 o 
  -8 -23   4        5.98       18.06     17.53 o 
  -7 -23   4       59.69       68.77     11.01 o 
  -6 -23   4       27.43       19.30      7.71 o 
  -5 -23   4        2.18        2.64      6.31 o 
  -4 -23   4       36.97       31.18      6.67 o 
  -3 -23   4        7.95        1.41      4.39 o 
  -2 -23   4      654.44      594.23     21.31 o 
  -1 -23   4      434.22      447.65     16.07 o 
   0 -23   4      581.44      562.78     19.86 o 
   1 -23   4     1141.91     1115.92     30.07 o 
   2 -23   4      434.29      468.72     15.69 o 
   3 -23   4       35.73       30.22      8.92 o 
   4 -23   4       20.38       30.02     19.66 o 
   5 -23   4       10.76       10.63     18.86 o 
   6 -23   4        2.17        9.03     20.19 o 
  -8 -22   4       43.83       92.70     20.19 o 
  -7 -22   4        0.32       -5.41      7.61 o 
  -6 -22   4        2.86        5.79      7.85 o 
  -5 -22   4      324.78      315.96     21.81 o 
  -4 -22   4      146.40      142.30     14.46 o 
  -3 -22   4        4.51        0.28      5.71 o 
  -2 -22   4       58.42       85.40      7.71 o 
  -1 -22   4       44.50       42.54      5.32 o 
   0 -22   4      212.56      236.38     16.28 o 
   1 -22   4       55.44       70.41      7.63 o 
   2 -22   4       83.77       69.48      9.02 o 
   3 -22   4      184.25      190.53     12.01 o 
   4 -22   4       65.34       81.81     24.17 o 
   5 -22   4       72.97       83.41     26.83 o 
   6 -22   4       16.94       23.64     23.38 o 
  -8 -21   4       68.19       68.27     17.80 o 
  -7 -21   4        4.07       -3.03      8.77 o 
  -6 -21   4       92.06       86.45     11.54 o 
  -5 -21   4       24.48       22.97      7.03 o 
  -4 -21   4      135.89      152.18      9.02 o 
  -3 -21   4       22.40       30.77      5.29 o 
  -2 -21   4       82.94       95.56      7.26 o 
  -1 -21   4      280.55      237.25     22.42 o 
   0 -21   4      199.91      183.47      8.48 o 
   1 -21   4      311.61      295.82     10.99 o 
   2 -21   4       53.75       66.07      6.62 o 
   3 -21   4       42.99       49.52      9.67 o 
   4 -21   4       63.42       54.19     19.66 o 
   5 -21   4       57.41       36.92     20.45 o 
   6 -21   4        3.02        5.58     20.72 o 
  -8 -20   4       33.62       39.78     11.10 o 
  -7 -20   4       62.20       83.59     13.52 o 
  -6 -20   4        2.89        3.20      7.30 o 
  -5 -20   4       68.74       92.30     12.48 o 
  -4 -20   4      339.12      282.14     17.20 o 
  -3 -20   4      119.79      117.76     11.03 o 
  -2 -20   4       76.42       80.77      8.28 o 
  -1 -20   4       37.77       38.11      4.89 o 
   0 -20   4      647.68      604.03     17.47 o 
   1 -20   4      164.07      180.04      8.95 o 
   2 -20   4       80.85       84.61      8.73 o 
   3 -20   4      327.81      292.07     22.45 o 
   4 -20   4       83.97       90.58     23.64 o 
   5 -20   4        4.86        0.27     16.73 o 
   6 -20   4       93.44       93.77     28.95 o 
   7 -20   4       14.09       20.19     24.44 o 
  -9 -19   4       15.29       20.72     17.27 o 
  -8 -19   4       55.22       66.97     12.92 o 
  -7 -19   4       31.38       32.59      8.42 o 
  -6 -19   4       25.46       20.38      6.94 o 
  -5 -19   4       55.15       67.31     11.42 o 
  -4 -19   4      221.04      223.00     17.22 o 
  -3 -19   4      451.69      428.53     20.97 o 
  -2 -19   4      107.52       86.88      8.93 o 
  -1 -19   4      454.29      462.47     14.39 o 
   0 -19   4       44.08       44.75      4.51 o 
   1 -19   4      352.58      323.26     11.21 o 
   2 -19   4      229.02      208.40      8.27 o 
   3 -19   4       84.87       84.79     12.31 o 
   4 -19   4       12.86       14.34     14.34 o 
   5 -19   4        1.28       -2.13     15.14 o 
   6 -19   4        0.63       -3.45     18.59 o 
   7 -19   4       18.43       21.52     23.91 o 
  -9 -18   4       10.54        7.17     17.53 o 
  -8 -18   4        3.45        8.63      9.81 o 
  -7 -18   4      184.65      215.48     24.04 o 
  -6 -18   4      338.41      331.65     20.16 o 
  -5 -18   4       64.82       81.47     10.12 o 
  -4 -18   4       30.27       36.48      6.43 o 
  -3 -18   4       55.51       57.28      5.36 o 
  -2 -18   4      379.39      376.86     10.58 o 
  -1 -18   4      266.78      240.31     17.93 o 
   0 -18   4      293.34      264.01     16.53 o 
   1 -18   4      109.72      115.12      8.69 o 
   2 -18   4      223.73      217.98     12.59 o 
   3 -18   4      187.56      176.11     25.50 o 
   4 -18   4      166.28      135.20     25.77 o 
   5 -18   4       80.33       59.23     22.84 o 
   6 -18   4        2.25       -1.06     18.59 o 
   7 -18   4       23.39       35.06     24.70 o 
  -9 -17   4        5.92        9.56     13.55 o 
  -8 -17   4       25.82       31.38     10.39 o 
  -7 -17   4      148.44      196.22     26.83 o 
  -6 -17   4       18.42       19.27      7.59 o 
  -5 -17   4       89.58       92.94     16.34 o 
  -4 -17   4       18.74       14.07      5.91 o 
  -3 -17   4      471.32      455.17     13.61 o 
  -2 -17   4      363.01      422.05     16.16 o 
  -1 -17   4      157.07      183.98     13.81 o 
   0 -17   4      383.00      356.03     16.80 o 
   1 -17   4        5.71        5.29      3.79 o 
   2 -17   4      131.46      189.60     12.63 o 
   3 -17   4       78.79       56.38     33.60 o 
   4 -17   4      141.39      100.94     23.11 o 
   5 -17   4        0.91        1.86     16.20 o 
   6 -17   4        4.15        4.25     17.00 o 
   7 -17   4       44.84       58.44     27.63 o 
  -9 -16   4        1.50      -15.14     13.02 o 
  -8 -16   4       17.50       28.47     10.58 o 
  -7 -16   4      158.88      172.13     14.21 o 
  -6 -16   4       93.49       81.20      8.57 o 
  -5 -16   4      285.08      258.26     14.05 o 
  -4 -16   4      157.73      161.41     10.09 o 
  -3 -16   4      237.72      248.57     24.04 o 
  -2 -16   4       70.27       97.15      6.31 o 
  -1 -16   4      252.87      239.68     13.42 o 
   0 -16   4     1300.94     1249.99     28.56 o 
   1 -16   4      344.65      337.78     21.06 o 
   2 -16   4       37.79       50.75      5.07 o 
   3 -16   4      204.54      223.39     16.26 o 
   4 -16   4      176.60      165.22     27.09 o 
   5 -16   4       31.95       66.41     20.72 o 
   6 -16   4       13.76        8.50     18.59 o 
   7 -16   4       28.76       17.00     22.58 o 
  -9 -15   4        5.34        6.38     13.81 o 
  -8 -15   4       61.35       60.68     12.58 o 
  -7 -15   4       49.09       50.07     13.68 o 
  -6 -15   4       96.30      105.16      8.91 o 
  -5 -15   4      602.82      554.38     28.55 o 
  -4 -15   4      359.36      361.56     15.34 o 
  -3 -15   4      211.00      222.07     10.89 o 
  -2 -15   4      100.13      107.63      5.68 o 
  -1 -15   4     1685.88     1592.40     44.38 o 
   0 -15   4     1968.33     2003.82     38.57 o 
   1 -15   4      416.16      396.44     13.34 o 
   2 -15   4      467.83      430.00     13.46 o 
   3 -15   4      175.38      181.65     16.07 o 
   4 -15   4      583.50      547.45     45.16 o 
   5 -15   4      383.80      415.17     41.97 o 
   6 -15   4       19.54       15.41     19.13 o 
   7 -15   4        7.82        8.50     18.59 o 
  -9 -14   4       23.69       23.11     16.20 o 
  -8 -14   4       85.39      101.02     14.99 o 
  -7 -14   4      301.76      331.21     17.80 o 
  -6 -14   4       71.56       86.09     10.49 o 
  -5 -14   4      116.47      132.63      9.20 o 
  -4 -14   4      218.50      219.42     13.02 o 
  -3 -14   4      410.81      382.23     15.65 o 
  -2 -14   4      371.62      366.27     12.87 o 
  -1 -14   4      696.94      582.43    129.89 o 
   0 -14   4      504.91      498.17     16.21 o 
   1 -14   4      843.10      801.48     28.46 o 
   2 -14   4      530.76      526.67     18.46 o 
   3 -14   4      316.56      290.12     11.74 o 
   4 -14   4      448.83      461.66     40.91 o 
   5 -14   4      298.08      280.24     34.53 o 
   6 -14   4        0.76       -0.80     16.47 o 
   7 -14   4       18.99       15.41     19.13 o 
  -8 -13   4      129.44      132.82     14.97 o 
  -7 -13   4       25.49       21.05      9.15 o 
  -6 -13   4      160.41      173.77     10.85 o 
  -5 -13   4     1005.71     1081.91     26.76 o 
  -4 -13   4       59.54       68.84      5.73 o 
  -3 -13   4     1341.99     1317.49     24.85 o 
  -2 -13   4       32.50       36.58      5.93 o 
  -1 -13   4     1010.24     1022.18     23.18 o 
   0 -13   4      500.34      501.77     11.53 o 
   1 -13   4     2305.05     2218.32     45.57 o 
   2 -13   4     1025.33      952.06     31.35 o 
   3 -13   4      162.25      139.21     12.18 o 
   4 -13   4       93.10      115.55     22.84 o 
   5 -13   4      340.74      285.02     34.00 o 
   6 -13   4       35.10       47.55     21.52 o 
   7 -13   4        4.01       -6.91     16.20 o 
  -8 -12   4      116.58      124.49     17.80 o 
  -7 -12   4        1.19        5.44      8.02 o 
  -6 -12   4       80.61       86.78     10.47 o 
  -5 -12   4      254.25      266.14     14.96 o 
  -4 -12   4       19.34       13.26      6.10 o 
  -3 -12   4      753.21      737.50     19.80 o 
  -2 -12   4      381.13      339.05     12.98 o 
  -1 -12   4      446.04      428.21     13.88 o 
   0 -12   4      545.85      533.08     14.22 o 
   1 -12   4     1013.56     1045.48     24.40 o 
   2 -12   4     1177.38     1079.49     24.31 o 
   3 -12   4      149.15      175.36      8.99 o 
   4 -12   4      167.69      163.36     24.17 o 
   5 -12   4       69.79      110.50     24.17 o 
   6 -12   4      187.71      141.58     28.16 o 
   7 -12   4       17.71       21.78     20.98 o 
  -8 -11   4      114.15      140.01     12.55 o 
  -7 -11   4      324.35      340.76     17.93 o 
  -6 -11   4      533.50      494.24     35.33 o 
  -5 -11   4      153.00      167.18     10.73 o 
  -4 -11   4      239.74      253.60     13.41 o 
  -3 -11   4     1704.97     1694.31     32.84 o 
  -2 -11   4     3779.15     3575.22     61.16 o 
  -1 -11   4     1745.12     1741.30     45.17 o 
   0 -11   4     1143.11     1052.22     23.88 o 
   1 -11   4      737.47      600.35     64.92 o 
   2 -11   4      387.91      360.68      9.44 o 
   3 -11   4      834.66      843.51     29.44 o 
   4 -11   4      208.83      201.08     26.83 o 
   5 -11   4       61.67       39.84     17.80 o 
   6 -11   4       32.41       40.64     18.33 o 
   7 -11   4        6.41        0.00     18.59 o 
   8 -11   4       22.89       47.02     26.03 o 
  -8 -10   4      223.50      242.44     16.75 o 
  -7 -10   4      113.07      140.57     13.44 o 
  -6 -10   4      264.04      253.48     15.29 o 
  -5 -10   4      945.96      952.06     31.53 o 
  -4 -10   4       30.07       32.37      5.42 o 
  -3 -10   4      103.34       85.59      7.96 o 
  -2 -10   4      545.70      547.39     14.10 o 
  -1 -10   4     3468.41     3298.79    265.71 o 
   0 -10   4      271.42      241.81      8.27 o 
   1 -10   4      115.98      137.54      7.84 o 
   2 -10   4     1397.64     1380.76     27.64 o 
   3 -10   4       24.50       25.72      5.91 o 
   4 -10   4      193.52      181.95     24.44 o 
   5 -10   4      304.74      247.30     30.28 o 
   6 -10   4       21.15       34.53     18.86 o 
   7 -10   4       42.66       26.03     20.98 o 
   8 -10   4        8.00       10.63     21.25 o 
  -8  -9   4       65.70       54.72     13.81 o 
  -7  -9   4      249.64      299.36     18.86 o 
  -6  -9   4      334.04      308.13     19.13 o 
  -5  -9   4      380.81      416.24     22.84 o 
  -4  -9   4      526.21      532.07     20.15 o 
  -3  -9   4      520.64      572.52     15.63 o 
  -2  -9   4     5042.15     5232.70     90.79 o 
  -1  -9   4      229.94      224.58      7.65 o 
   0  -9   4      814.63      764.76     17.04 o 
   1  -9   4      289.60      341.38     10.94 o 
   2  -9   4      768.52      782.07     18.45 o 
   3  -9   4      613.48      583.60     22.45 o 
   4  -9   4      144.90      150.34     23.11 o 
   5  -9   4       11.02       17.27     14.88 o 
   6  -9   4       25.79       24.17     16.20 o 
   7  -9   4       28.54       36.92     20.98 o 
   8  -9   4       16.71        0.27     19.39 o 
  -8  -8   4        4.89       13.02     12.48 o 
  -7  -8   4      121.40      146.36     23.38 o 
  -6  -8   4       27.48       22.58     10.36 o 
  -5  -8   4      718.32      676.81     26.30 o 
  -4  -8   4      724.41      727.53     25.08 o 
  -3  -8   4      367.30      377.78     12.42 o 
  -2  -8   4      745.18      795.28     17.30 o 
  -1  -8   4      432.56      426.80     11.02 o 
   0  -8   4     1103.77     1079.29     20.55 o 
   1  -8   4     1357.39     1421.78     28.62 o 
   2  -8   4      989.63      969.34     20.51 o 
   3  -8   4      723.37      731.05     43.70 o 
   4  -8   4      198.96      173.98     23.91 o 
   5  -8   4      202.89      186.20     26.83 o 
   6  -8   4      125.26      155.39     27.63 o 
   7  -8   4       22.34       31.34     19.92 o 
   8  -8   4        8.79       -3.98     20.72 o 
  -8  -7   4       56.24       56.84     14.88 o 
  -7  -7   4       42.18       40.11     11.16 o 
  -6  -7   4      221.92      208.78     25.23 o 
  -5  -7   4      390.39      405.34     18.86 o 
  -4  -7   4       23.74       15.93      5.25 o 
  -3  -7   4      581.92      676.39     22.88 o 
  -2  -7   4       25.30       28.69      3.43 o 
  -1  -7   4     1124.40     1210.02     23.13 o 
   0  -7   4      375.50      342.86     10.85 o 
   1  -7   4     1067.03     1167.39     24.86 o 
   2  -7   4      334.49      306.62     13.72 o 
   3  -7   4      322.94      286.61     26.83 o 
   4  -7   4      264.80      217.02     26.03 o 
   5  -7   4      215.23      196.30     27.09 o 
   6  -7   4       34.24       50.73     19.39 o 
   7  -7   4       25.40       26.56     19.66 o 
   8  -7   4        2.94        5.05     19.66 o 
  -8  -6   4      118.75       94.30     19.92 o 
  -7  -6   4       97.36       89.25     14.34 o 
  -6  -6   4      211.93      227.64     17.53 o 
  -5  -6   4      387.11      405.34     18.06 o 
  -4  -6   4      222.02      228.68     11.68 o 
  -3  -6   4      198.96      202.30      9.09 o 
  -2  -6   4      434.41      481.07     24.44 o 
  -1  -6   4     1658.70     1848.28     35.02 o 
   0  -6   4      102.70      111.46      6.31 o 
   1  -6   4      115.22      156.13      8.13 o 
   2  -6   4      291.38      327.40     13.88 o 
   3  -6   4      128.31      113.69     17.27 o 
   4  -6   4      113.23      122.19     20.19 o 
   5  -6   4        3.34       18.33     14.61 o 
   6  -6   4      133.10      125.91     24.17 o 
   7  -6   4        8.80        3.98     16.47 o 
   8  -6   4        1.85        5.58     19.39 o 
  -8  -5   4       72.82       71.64     10.66 o 
  -7  -5   4       43.08       32.67     13.81 o 
  -6  -5   4      245.82      240.39     15.67 o 
  -5  -5   4      131.54      166.55     11.42 o 
  -4  -5   4      183.03      217.78      9.92 o 
  -3  -5   4      660.98      695.52     23.94 o 
  -2  -5   4      591.17      555.16     27.89 o 
  -1  -5   4     1614.16     1723.60     31.58 o 
   0  -5   4       81.72       85.55      4.85 o 
   1  -5   4      175.76      178.35      6.41 o 
   2  -5   4       38.91       38.52      4.16 o 
   3  -5   4      597.66      572.69     36.39 o 
   4  -5   4       62.32       63.48     15.14 o 
   5  -5   4       64.10       61.63     18.06 o 
   6  -5   4      100.46      119.80     23.64 o 
   7  -5   4        4.04        4.25     17.53 o 
  -8  -4   4       15.27       13.61      8.53 o 
  -7  -4   4      228.49      194.17     18.86 o 
  -6  -4   4      628.64      627.41     25.50 o 
  -5  -4   4      454.30      419.16     18.06 o 
  -4  -4   4      150.94      157.40     11.72 o 
  -3  -4   4     1722.75     1818.02     44.64 o 
  -2  -4   4     1416.42     1419.50     55.25 o 
  -1  -4   4     2913.84     3005.54     64.40 o 
   0  -4   4      648.49      580.22     29.90 o 
   1  -4   4      754.71      754.17     15.39 o 
   2  -4   4      154.92      149.95      8.63 o 
   3  -4   4      317.11      408.53     31.08 o 
   4  -4   4       43.22       52.59     14.88 o 
   5  -4   4      242.93      249.42     28.69 o 
   6  -4   4       70.24       47.81     18.59 o 
   7  -4   4       32.02       27.09     18.33 o 
   8  -4   4       27.47       43.30     18.33 o 
  -8  -3   4       81.53       88.40     11.30 o 
  -7  -3   4      484.15      468.81     19.51 o 
  -6  -3   4      432.25      443.59     20.45 o 
  -5  -3   4      247.81      236.14     23.11 o 
  -4  -3   4     2514.26     2507.25     56.15 o 
  -3  -3   4      653.15      570.42     28.42 o 
  -2  -3   4      851.24      756.07     19.31 o 
  -1  -3   4     4929.86     4910.50    106.93 o 
   0  -3   4     2400.69     2477.12     45.93 o 
   1  -3   4      373.46      414.64     11.96 o 
   2  -3   4       79.91       94.48      6.01 o 
   3  -3   4     1883.31     1808.91     75.17 o 
   4  -3   4       94.91      112.89     19.13 o 
   5  -3   4      246.02      264.83     29.48 o 
   6  -3   4       45.80       61.63     19.39 o 
   7  -3   4       11.97       -7.70     15.14 o 
   8  -3   4       26.67       59.77     17.80 o 
  -8  -2   4      292.07      321.96     16.21 o 
  -7  -2   4      469.13      447.14     18.33 o 
  -6  -2   4       83.92       88.11      8.23 o 
  -5  -2   4      574.64      583.07     18.47 o 
  -4  -2   4      337.34      357.00     25.50 o 
  -3  -2   4     1252.21     1257.47     42.23 o 
  -2  -2   4     1032.39      993.52     27.42 o 
  -1  -2   4     2688.34     2606.74     56.46 o 
   0  -2   4     1082.10     1123.95     36.66 o 
   1  -2   4      638.32      647.46     13.86 o 
   2  -2   4      633.80      665.95     22.58 o 
   3  -2   4      134.65      134.41     17.53 o 
   4  -2   4      676.51      641.49     40.38 o 
   5  -2   4      247.03      254.47     27.89 o 
   6  -2   4       94.81      103.33     21.78 o 
   7  -2   4       40.18       52.33     20.19 o 
   8  -2   4        2.73       12.48     17.00 o 
  -8  -1   4      243.97      222.90     18.46 o 
  -7  -1   4       11.14        9.85      7.51 o 
  -6  -1   4       50.71       74.67      8.92 o 
  -5  -1   4     1046.60     1015.11     28.69 o 
  -4  -1   4     3084.43     3094.47     57.94 o 
  -3  -1   4     3934.68     3835.85     82.62 o 
  -2  -1   4      420.60      325.47     14.65 o 
  -1  -1   4     1435.86     1318.06     34.76 o 
   0  -1   4     6863.59     6817.62    140.75 o 
   1  -1   4     4643.08     4564.46     91.34 o 
   2  -1   4      816.62      828.59     31.48 o 
   3  -1   4      475.76      546.66     34.27 o 
   4  -1   4       36.68       43.30     14.08 o 
   5  -1   4     1399.99     1321.22     65.34 o 
   6  -1   4       11.57       22.31     15.41 o 
   7  -1   4        1.32        5.62     11.15 o 
   8  -1   4        2.08       -1.06     16.47 o 
  -8   0   4      146.20      132.75     14.27 o 
  -7   0   4       94.26       82.99     26.30 o 
  -6   0   4        5.23        6.15      6.77 o 
  -5   0   4        0.85        1.99      4.68 o 
  -4   0   4      325.76      317.11     11.16 o 
  -3   0   4      890.85      832.79     18.96 o 
  -2   0   4        8.42        2.33      3.63 o 
  -1   0   4     2184.28     2181.63     52.71 o 
   0   0   4     3782.83     3739.39     79.30 o 
   1   0   4        6.17       20.01      3.59 o 
   2   0   4        8.44       12.22      7.70 o 
   3   0   4        0.42        3.72      8.23 o 
   4   0   4      968.77      886.13     48.08 o 
   5   0   4      227.74      234.55     27.36 o 
   6   0   4       44.99       58.78     11.36 o 
   7   0   4        0.49        7.17     13.81 o 
   8   0   4       12.87       20.98     15.67 o 
  -8   1   4      240.45      241.41     18.73 o 
  -7   1   4       13.15        7.71      7.40 o 
  -6   1   4       49.15       63.70      9.72 o 
  -5   1   4     1058.74     1029.20     23.94 o 
  -4   1   4     3089.17     3135.08     55.81 o 
  -3   1   4     3909.60     3801.38     67.41 o 
  -2   1   4      415.69      338.05     11.87 o 
  -1   1   4     1431.24     1358.92     25.04 o 
   0   1   4     6864.83     6843.57    141.40 o 
   1   1   4     4685.58     4539.55     96.81 o 
   2   1   4      807.10      737.64     39.58 o 
   3   1   4      466.03      551.70     34.27 o 
   4   1   4       39.85       51.80     14.88 o 
   5   1   4     1395.47     1363.99     66.41 o 
   6   1   4       10.93       34.25     11.84 o 
   7   1   4        1.46       11.95     14.34 o 
   8   1   4        2.33       24.17     17.00 o 
  -8   2   4      285.92      326.45     16.39 o 
  -7   2   4      469.03      407.41     16.07 o 
  -6   2   4       86.86       79.35      7.40 o 
  -5   2   4      574.99      560.88     20.44 o 
  -4   2   4      339.85      336.96     21.31 o 
  -3   2   4     1214.73     1248.05     23.84 o 
  -2   2   4     1054.42     1007.40     24.91 o 
  -1   2   4     2705.71     2655.95     47.97 o 
   0   2   4     1067.50     1123.81     26.03 o 
   1   2   4      631.19      648.13     33.47 o 
   2   2   4      638.82      620.24     34.80 o 
   3   2   4      134.06      144.23     18.59 o 
   4   2   4      675.27      663.00     40.38 o 
   5   2   4      247.64      346.25     44.09 o 
   6   2   4       94.49       91.59     12.45 o 
   7   2   4       39.38       62.16     16.20 o 
   8   2   4        2.83        8.77     15.67 o 
  -8   3   4       84.31       88.50     11.27 o 
  -7   3   4      484.13      458.42     16.71 o 
  -6   3   4      428.16      431.65     16.26 o 
  -5   3   4      250.90      271.79     11.53 o 
  -4   3   4     2513.73     2510.94     49.84 o 
  -3   3   4      660.91      577.11     15.43 o 
  -2   3   4      844.68      788.96     23.10 o 
  -1   3   4     4932.04     4969.49     83.85 o 
   0   3   4     2419.60     2487.84     58.59 o 
   1   3   4      362.20      379.05     24.44 o 
   2   3   4       76.95       87.69     15.01 o 
   3   3   4     1894.20     1915.72     47.36 o 
   4   3   4       99.42      117.97     11.67 o 
   5   3   4      243.65      322.53     34.93 o 
   6   3   4       46.85       50.07     12.58 o 
   7   3   4       12.64       19.92     15.67 o 
   8   3   4       26.73       22.58     19.66 o 
  -8   4   4       15.18        5.41      8.07 o 
  -7   4   4      233.84      223.34     25.37 o 
  -6   4   4      625.55      602.01     21.82 o 
  -5   4   4      449.18      414.08     16.17 o 
  -4   4   4      153.42      138.64      7.61 o 
  -3   4   4     1704.94     1786.77     36.85 o 
  -2   4   4     1442.99     1440.75     29.68 o 
  -1   4   4     2883.60     2984.22     56.83 o 
   0   4   4      633.85      588.74     17.57 o 
   1   4   4      751.68      745.88     36.66 o 
   2   4   4      158.31      152.51      9.39 o 
   3   4   4      321.71      417.34     21.11 o 
   4   4   4       42.56       43.13      7.11 o 
   5   4   4      241.47      294.20     15.16 o 
   6   4   4       67.62       58.85     12.19 o 
   7   4   4       31.85       51.80     15.67 o 
   8   4   4       27.60       24.70     16.20 o 
  -8   5   4       71.56       64.87      9.76 o 
  -7   5   4       42.90       37.97      8.08 o 
  -6   5   4      244.71      231.43     17.53 o 
  -5   5   4      142.94      156.61     10.63 o 
  -4   5   4      178.10      180.85      7.04 o 
  -3   5   4      655.69      666.71     18.20 o 
  -2   5   4      586.09      555.55     12.54 o 
  -1   5   4     1637.04     1743.91     41.42 o 
   0   5   4       89.03       76.51      6.43 o 
   1   5   4      178.89      177.44     17.27 o 
   2   5   4       39.86       29.33      6.84 o 
   3   5   4      594.33      587.49     19.80 o 
   4   5   4       63.57       71.61      8.60 o 
   5   5   4       64.11       66.73     11.60 o 
   6   5   4       99.82      110.77     14.08 o 
   7   5   4        4.38        3.72     14.34 o 
   8   5   4       16.87       34.53     17.80 o 
  -8   6   4      122.98       92.11     18.06 o 
  -7   6   4       94.45      107.24      9.16 o 
  -6   6   4      210.70      200.28     12.28 o 
  -5   6   4      381.31      395.45     18.15 o 
  -4   6   4      230.28      212.10      7.84 o 
  -3   6   4      199.06      194.51      7.72 o 
  -2   6   4      428.31      496.14     13.75 o 
  -1   6   4     1671.14     1881.96     44.29 o 
   0   6   4      100.20      113.70      8.50 o 
   1   6   4      115.06      145.30     15.67 o 
   2   6   4      286.14      325.61     17.40 o 
   3   6   4      131.61      117.59     11.92 o 
   4   6   4      113.87      122.46     15.14 o 
   5   6   4        3.23       17.92      9.48 o 
   6   6   4      133.54      123.25     24.17 o 
   7   6   4        7.94       14.61     13.02 o 
   8   6   4        1.83        2.92     17.27 o 
  -8   7   4       52.54       57.41     11.27 o 
  -7   7   4       44.03       49.23     17.40 o 
  -6   7   4      221.21      211.73     20.19 o 
  -5   7   4      394.54      381.22     14.28 o 
  -4   7   4       24.78       15.44      4.32 o 
  -3   7   4      564.06      628.10     17.86 o 
  -2   7   4       24.89       34.12      4.51 o 
  -1   7   4     1117.38     1181.88     31.59 o 
   0   7   4      374.55      363.18     15.27 o 
   1   7   4     1073.41     1080.33     37.98 o 
   2   7   4      334.87      321.43     16.98 o 
   3   7   4      322.82      311.29     14.97 o 
   4   7   4      263.11      206.34     15.11 o 
   5   7   4      216.14      187.78     17.18 o 
   6   7   4       33.95       32.14     14.88 o 
   7   7   4       25.85       24.97     14.34 o 
   8   7   4        2.85        7.70     17.27 o 
  -8   8   4        4.39        4.64      8.16 o 
  -7   8   4      120.54      148.60     10.36 o 
  -6   8   4       27.37       20.70      6.24 o 
  -5   8   4      715.84      711.31     20.96 o 
  -4   8   4      733.49      727.59     16.54 o 
  -3   8   4      373.90      356.11     16.24 o 
  -2   8   4      741.78      769.25     40.38 o 
  -1   8   4      434.90      424.36     13.57 o 
   0   8   4     1110.54     1092.63     27.42 o 
   1   8   4     1367.11     1425.94     39.84 o 
   2   8   4      982.59     1018.95     33.05 o 
   3   8   4      730.37      750.88     28.91 o 
   4   8   4      200.92      142.06     14.46 o 
   5   8   4      200.95      255.33     16.34 o 
   6   8   4      127.26      191.25     23.91 o 
   7   8   4       22.10       33.47     16.20 o 
   8   8   4        8.76       28.42     17.80 o 
  -8   9   4       65.48       73.58     15.94 o 
  -7   9   4      249.56      259.06     23.77 o 
  -6   9   4      342.59      311.49     17.80 o 
  -5   9   4      372.06      358.04     18.00 o 
  -4   9   4      513.42      501.34     20.65 o 
  -3   9   4      520.46      572.89     18.08 o 
  -2   9   4     5057.70     5287.01    175.05 o 
  -1   9   4      247.32      235.59     11.18 o 
   0   9   4      816.86      802.27     24.69 o 
   1   9   4      281.52      337.03     15.87 o 
   2   9   4      773.07      794.72     26.79 o 
   3   9   4      614.17      638.62     20.59 o 
   4   9   4      145.80      164.95     14.90 o 
   5   9   4       11.61       28.42     12.48 o 
   6   9   4       25.91       19.92     14.34 o 
   7   9   4       28.01       36.92     16.47 o 
   8   9   4       17.28       13.81     17.00 o 
  -8  10   4      224.36      228.70     27.63 o 
  -7  10   4      111.27      145.56     19.92 o 
  -6  10   4      263.79      279.70     22.31 o 
  -5  10   4      943.20      921.19     37.45 o 
  -4  10   4       30.65       33.85      6.80 o 
  -3  10   4      103.31       79.86      7.89 o 
  -2  10   4      544.99      546.66     33.47 o 
  -1  10   4     3429.72     3511.28     78.39 o 
   0  10   4      268.69      256.31     10.42 o 
   1  10   4      120.10      151.72     11.01 o 
   2  10   4     1383.73     1406.33     39.18 o 
   3  10   4       24.79       21.11      7.11 o 
   4  10   4      196.56      217.83     17.12 o 
   5  10   4      308.40      298.30     20.19 o 
   6  10   4       18.98       33.20     14.34 o 
   7  10   4       42.31       36.13     20.45 o 
   8  10   4        7.76        6.91     17.27 o 
  -9  11   4        0.05      -10.63     11.42 o 
  -8  11   4      111.74      124.84     15.94 o 
  -7  11   4      324.45      372.41     24.17 o 
  -6  11   4      533.10      477.33     31.34 o 
  -5  11   4      156.41      166.55     14.61 o 
  -4  11   4      230.04      239.83     14.15 o 
  -3  11   4     1699.24     1662.87     43.25 o 
  -2  11   4     3769.79     3507.85    125.91 o 
  -1  11   4     1805.11     1818.62     42.77 o 
   0  11   4     1130.59     1032.49     47.55 o 
   1  11   4      743.82      689.98     22.80 o 
   2  11   4      394.78      361.55     18.25 o 
   3  11   4      819.20      847.51     31.34 o 
   4  11   4      207.28      214.79     16.96 o 
   5  11   4       60.66       35.59     15.67 o 
   6  11   4       33.85       17.53     15.94 o 
   7  11   4        6.79       10.63     15.67 o 
   8  11   4       23.04       14.61     16.73 o 
  -9  12   4        0.28       -2.13     14.34 o 
  -8  12   4      119.55      104.13     19.66 o 
  -7  12   4        1.24        2.39     10.89 o 
  -6  12   4       79.02      100.41     15.67 o 
  -5  12   4      258.18      270.41     20.98 o 
  -4  12   4       18.41       14.00      5.70 o 
  -3  12   4      746.81      725.21     26.54 o 
  -2  12   4      378.24      320.88     27.36 o 
  -1  12   4      441.85      426.40     13.84 o 
   0  12   4      550.08      501.77     30.81 o 
   1  12   4     1000.07     1041.53     28.24 o 
   2  12   4     1181.66     1080.63     29.44 o 
   3  12   4      149.22      159.93     11.29 o 
   4  12   4      167.65      163.37     14.99 o 
   5  12   4       65.97       74.11     18.06 o 
   6  12   4      186.51      173.45     17.80 o 
   7  12   4       17.51       29.48     17.80 o 
  -9  13   4       40.86       45.95     18.33 o 
  -8  13   4      126.01      156.72     17.53 o 
  -7  13   4       26.08       32.67     13.28 o 
  -6  13   4      162.35      159.11     14.34 o 
  -5  13   4     1011.40     1085.08     49.14 o 
  -4  13   4       58.91       58.15      8.00 o 
  -3  13   4     1344.52     1314.44     37.94 o 
  -2  13   4       29.17       21.78     11.69 o 
  -1  13   4     1019.17     1041.18     27.31 o 
   0  13   4      469.03      472.81     30.55 o 
   1  13   4     2336.90     2300.30     56.08 o 
   2  13   4     1030.28      993.18     29.97 o 
   3  13   4      160.81      177.69     12.75 o 
   4  13   4       96.75       97.22     18.06 o 
   5  13   4      331.77      309.19     19.92 o 
   6  13   4       35.08       49.67     18.06 o 
   7  13   4        4.16        7.44     14.08 o 
  -9  14   4       23.90       20.19     16.73 o 
  -8  14   4       86.55      105.45     20.72 o 
  -7  14   4      302.14      314.77     20.19 o 
  -6  14   4       71.33       73.84     12.75 o 
  -5  14   4      112.87      130.69     12.48 o 
  -4  14   4      219.13      221.27     17.53 o 
  -3  14   4      401.63      393.22     15.48 o 
  -2  14   4      374.13      371.08     30.55 o 
  -1  14   4      710.97      641.44     61.76 o 
   0  14   4      480.90      474.69     21.78 o 
   1  14   4      835.47      811.89     28.40 o 
   2  14   4      524.34      516.91     22.63 o 
   3  14   4      316.02      300.90     14.10 o 
   4  14   4      442.81      439.88     28.16 o 
   5  14   4      300.72      310.25     23.38 o 
   6  14   4        0.72       -1.33     10.89 o 
   7  14   4       18.67       36.13     15.14 o 
  -9  15   4        5.68        8.50     13.02 o 
  -8  15   4       61.50       50.20     13.81 o 
  -7  15   4       48.04       38.25     13.02 o 
  -6  15   4      100.92      111.83     17.53 o 
  -5  15   4      590.01      552.77     30.55 o 
  -4  15   4      378.82      358.86     20.19 o 
  -3  15   4      208.79      185.50     13.02 o 
  -2  15   4      107.18       87.66     17.53 o 
  -1  15   4     1676.78     1552.85     68.27 o 
   0  15   4     1979.75     2029.50     54.44 o 
   1  15   4      400.80      389.96     18.90 o 
   2  15   4      479.97      467.38     21.51 o 
   3  15   4      167.16      186.73     11.34 o 
   4  15   4      583.76      560.74     26.83 o 
   5  15   4      392.07      438.28     37.45 o 
   6  15   4       20.92       13.55     14.08 o 
   7  15   4        7.60        6.38     14.08 o 
  -9  16   4        1.56        5.31     13.81 o 
  -8  16   4       17.60       29.22     14.88 o 
  -7  16   4      156.49      141.58     17.00 o 
  -6  16   4       97.64       93.77     11.95 o 
  -5  16   4      285.41      304.94     18.59 o 
  -4  16   4      162.05      154.86     13.28 o 
  -3  16   4      236.35      265.53     12.42 o 
  -2  16   4       70.41       87.66     16.73 o 
  -1  16   4      256.10      249.42     24.97 o 
   0  16   4     1297.89     1321.05     33.81 o 
   1  16   4      340.04      369.55     18.57 o 
   2  16   4       34.74       34.40      8.49 o 
   3  16   4      205.27      228.44     13.16 o 
   4  16   4      177.64      222.86     17.80 o 
   5  16   4       31.69       56.31     13.02 o 
   6  16   4       13.74        7.17     11.42 o 
   7  16   4       29.58       64.55     16.73 o 
  -9  17   4        5.99       -5.84     14.61 o 
  -8  17   4       26.01       17.53     13.55 o 
  -7  17   4      148.82      154.59     21.25 o 
  -6  17   4       18.33       11.69     10.09 o 
  -5  17   4       86.99       81.55     12.22 o 
  -4  17   4       18.54        9.03      8.23 o 
  -3  17   4      469.90      486.39     17.74 o 
  -2  17   4      359.35      397.64     33.20 o 
  -1  17   4      144.59      157.52     20.45 o 
   0  17   4      386.56      351.59     18.24 o 
   1  17   4        6.21        6.98      5.70 o 
   2  17   4      137.64      169.31     13.80 o 
   3  17   4       77.09       88.45     13.81 o 
   4  17   4      143.71      133.08     20.98 o 
   5  17   4        0.93        9.83     10.89 o 
   6  17   4        4.20        1.33     12.75 o 
   7  17   4       43.88       56.05     20.19 o 
  -9  18   4       10.51       -5.84     15.41 o 
  -8  18   4        3.41        2.66     13.28 o 
  -7  18   4      184.47      189.66     17.27 o 
  -6  18   4      337.96      359.39     20.72 o 
  -5  18   4       61.60       63.22     11.42 o 
  -4  18   4       30.94       44.89      9.30 o 
  -3  18   4       53.56       50.60      7.59 o 
  -2  18   4      375.72      377.19     33.47 o 
  -1  18   4      271.08      235.08     25.77 o 
   0  18   4      288.71      266.70     12.81 o 
   1  18   4      112.35      120.22     10.09 o 
   2  18   4      217.01      228.05     12.50 o 
   3  18   4      190.25      177.17     22.05 o 
   4  18   4      165.13      116.34     16.20 o 
   5  18   4       79.16       43.83     13.81 o 
   6  18   4        2.04        3.98     10.89 o 
   7  18   4       23.77       28.69     16.47 o 
  -9  19   4       15.22       13.55     15.14 o 
  -8  19   4       54.94       37.98     16.20 o 
  -7  19   4       30.56       27.89     13.55 o 
  -6  19   4       24.99       26.83     11.16 o 
  -5  19   4       53.12       49.94     13.81 o 
  -4  19   4      225.04      238.27     15.14 o 
  -3  19   4      458.64      450.11     22.18 o 
  -2  19   4      105.91      106.78     19.13 o 
  -1  19   4      461.08      495.92     36.92 o 
   0  19   4       44.96       46.86      7.97 o 
   1  19   4      356.17      368.84     19.78 o 
   2  19   4      228.71      227.19     12.67 o 
   3  19   4       85.87       62.95     10.09 o 
   4  19   4       12.75       12.75     10.89 o 
   5  19   4        1.29       -4.25      9.03 o 
   6  19   4        0.52       -7.17     12.75 o 
   7  19   4       18.06       11.16     15.94 o 
  -8  20   4       32.82       30.28     15.67 o 
  -7  20   4       61.57       64.28     16.47 o 
  -6  20   4        2.54        6.91      9.83 o 
  -5  20   4       72.54       63.75     11.42 o 
  -4  20   4      334.25      313.44     18.59 o 
  -3  20   4      117.27      103.86     12.22 o 
  -2  20   4       79.13       69.59     18.59 o 
  -1  20   4       38.62       37.98     14.88 o 
   0  20   4      653.98      601.57     25.52 o 
   1  20   4      161.77      173.94     12.62 o 
   2  20   4       78.85       73.57     10.98 o 
   3  20   4      330.30      332.03     20.45 o 
   4  20   4       84.44       89.25     19.13 o 
   5  20   4        4.72       -3.19     10.63 o 
   6  20   4       92.93       92.70     17.00 o 
   7  20   4       14.45        6.38     16.73 o 
  -8  21   4       67.23       50.47     16.20 o 
  -7  21   4        3.97       -6.91     12.48 o 
  -6  21   4       91.43       81.81     12.75 o 
  -5  21   4       22.42       18.86     10.63 o 
  -4  21   4      135.76      160.97     15.41 o 
  -3  21   4       22.28       20.45     11.16 o 
  -2  21   4       84.71       96.16     19.39 o 
  -1  21   4      273.23      268.02     28.69 o 
   0  21   4      202.05      199.52     15.68 o 
   1  21   4      314.62      297.90     18.76 o 
   2  21   4       53.23       70.13      9.56 o 
   3  21   4       41.92       39.84     14.08 o 
   4  21   4       63.46       51.00     12.22 o 
   5  21   4       58.57       49.94     14.08 o 
   6  21   4        3.14      -10.09     12.75 o 
  -8  22   4       44.20       64.55     18.59 o 
  -7  22   4        0.28        0.00     11.95 o 
  -6  22   4        2.75       20.45     10.89 o 
  -5  22   4      323.12      354.34     20.72 o 
  -4  22   4      153.64      162.30     15.14 o 
  -3  22   4        4.65       -7.17      7.97 o 
  -2  22   4       60.22       71.19     19.92 o 
  -1  22   4       41.61       30.02     15.94 o 
   0  22   4      213.48      248.76     17.17 o 
   1  22   4       54.39       69.83      9.50 o 
   2  22   4       84.55       87.13     13.81 o 
   3  22   4      184.27      177.44     14.88 o 
   4  22   4       65.60       44.36     15.67 o 
   5  22   4       72.45       62.42     17.80 o 
   6  22   4       17.70       23.11     14.34 o 
  -8  23   4        5.87        9.56     14.34 o 
  -7  23   4       60.36       72.25     17.80 o 
  -6  23   4       26.67       26.30     13.81 o 
  -5  23   4        2.41        1.06      9.83 o 
  -4  23   4       35.53       44.09     10.89 o 
  -3  23   4        7.17       -2.66      7.97 o 
  -2  23   4      655.33      575.08     44.63 o 
  -1  23   4      437.65      450.24     38.52 o 
   0  23   4      569.74      570.40     26.16 o 
   1  23   4     1145.49     1098.72     53.66 o 
   2  23   4      427.02      403.75     22.58 o 
   3  23   4       34.47       36.13     13.55 o 
   4  23   4       21.02       24.17     11.69 o 
   5  23   4       10.52       -1.33     10.63 o 
   6  23   4        2.00        3.45     12.75 o 
  -8  24   4        6.61        5.58     15.41 o 
  -7  24   4       31.37       30.28     15.67 o 
  -6  24   4       65.05       77.03     15.14 o 
  -5  24   4        8.72        2.13     10.89 o 
  -4  24   4       53.36       25.50     10.09 o 
  -1  24   4      187.74      186.47     26.83 o 
   0  24   4       55.67       50.90     13.55 o 
   1  24   4      311.95      322.98     20.84 o 
   2  24   4      965.74      952.00     50.73 o 
   3  24   4        6.26        2.92     10.63 o 
   4  24   4       17.82       22.58     13.55 o 
   5  24   4        8.63        2.39     11.16 o 
   6  24   4       33.29       30.81     18.59 o 
  -8  25   4       33.76       29.22     16.47 o 
  -7  25   4        0.33        4.78     14.08 o 
  -6  25   4      101.33      116.34     16.47 o 
  -5  25   4       88.97       82.34     18.06 o 
  -4  25   4       76.77       74.91     12.75 o 
  -1  25   4       30.18       27.09     16.73 o 
   0  25   4      239.13      238.82     16.90 o 
   1  25   4       34.17       39.50     15.01 o 
   2  25   4      435.14      439.61     23.64 o 
   3  25   4      223.45      256.86     27.36 o 
   4  25   4       38.03       48.34     14.08 o 
   5  25   4       15.66        9.30     14.34 o 
   6  25   4       31.42       30.55     16.20 o 
  -7  26   4       27.71       28.42     13.28 o 
  -6  26   4        3.11        3.72     13.81 o 
  -5  26   4       78.45       59.50     15.67 o 
  -4  26   4       14.47       17.80      9.83 o 
  -1  26   4       31.16       19.92     16.20 o 
   0  26   4      173.46      167.20     15.76 o 
   1  26   4       23.95       22.84     11.42 o 
   2  26   4      117.50      105.45     15.14 o 
   3  26   4        2.29        5.58      9.30 o 
   4  26   4       48.08       55.25     18.06 o 
   5  26   4       19.47       29.48     14.61 o 
   6  26   4       16.86        6.64     13.81 o 
  -7  27   4       26.46       27.89     15.41 o 
  -6  27   4       30.82       26.03     14.34 o 
  -5  27   4       83.11       90.58     15.67 o 
  -4  27   4      346.57      371.08     23.91 o 
   0  27   4       91.84      124.31     23.64 o 
   1  27   4      569.17      560.74     26.03 o 
   2  27   4      103.42      116.08     19.66 o 
   3  27   4       21.33       24.17     12.48 o 
   4  27   4        0.53        2.92     11.69 o 
   5  27   4       87.60       96.42     17.80 o 
  -7  28   4        7.78       -1.86     14.88 o 
  -6  28   4        8.06        4.78     12.22 o 
  -5  28   4       16.99       13.02     11.69 o 
  -4  28   4       14.14       20.19     12.48 o 
   0  28   4      129.05      148.22     26.03 o 
   1  28   4       62.01       86.59     13.55 o 
   2  28   4       20.87       17.53     11.16 o 
   3  28   4       17.33       13.55     14.08 o 
   4  28   4       17.81       16.73     13.02 o 
   5  28   4       59.19       70.13     20.45 o 
  -7  29   4       42.60       31.34     17.80 o 
  -6  29   4       26.42       35.86     15.41 o 
  -5  29   4        8.37       15.94     11.95 o 
  -4  29   4      101.22       70.39     14.88 o 
   1  29   4      413.24      401.63     25.50 o 
   2  29   4       46.41       62.16     13.02 o 
   3  29   4       28.76       34.27     13.81 o 
   4  29   4       71.94       64.81     18.59 o 
   5  29   4       18.02       20.45     15.41 o 
  -6  30   4       14.24       -1.06     13.55 o 
  -5  30   4       34.20       26.03     13.55 o 
   1  30   4       73.82      102.80     14.61 o 
   2  30   4        0.28        2.66      9.56 o 
   3  30   4       16.58        8.23     12.75 o 
   4  30   4        0.42       -1.06     13.28 o 
   5  30   4       36.43       28.69     14.61 o 
  -6  31   4       12.76       -5.05     14.08 o 
  -5  31   4       12.06       25.23     14.34 o 
   1  31   4       24.50       20.72     11.42 o 
   2  31   4        0.69       10.09     11.16 o 
   3  31   4       12.41       -3.45     10.09 o 
   4  31   4       38.15       33.20     15.94 o 
  -6  32   4       44.60       30.02     17.27 o 
  -5  32   4       11.29        4.78     14.34 o 
   1  32   4       33.57       36.13     13.55 o 
   2  32   4       30.95       38.78     16.73 o 
   3  32   4        7.29        6.64     13.55 o 
   4  32   4        0.01       -2.92     14.08 o 
  -5  33   4        0.65        5.58     14.61 o 
   2  33   4       10.62       -1.06     12.48 o 
   3  33   4       16.07       11.69     14.61 o 
   4  33   4        7.95        7.17     14.08 o 
   2  34   4        3.64       11.95     13.55 o 
   3  34   4       34.79       41.97     16.73 o 
   2  35   4        3.44       -5.58     12.22 o 
   3  35   4        2.59       -2.92     14.88 o 
   2  36   4       20.63       15.94     15.67 o 
   2  37   4       36.61       27.63     16.47 o 
  -3 -37   5       14.59       37.72     14.88 o 
  -2 -37   5        7.23        8.59     11.36 o 
  -1 -37   5       16.67       25.50     14.61 o 
   0 -37   5        8.67        5.03     10.98 o 
  -3 -36   5        1.39       -2.57     10.20 o 
  -2 -36   5        4.72        3.90     10.36 o 
  -1 -36   5       22.77       25.74     13.15 o 
   0 -36   5        2.31        4.53      9.37 o 
   1 -36   5       11.55       19.39     16.20 o 
  -4 -35   5       23.19       23.91      9.95 o 
  -3 -35   5       11.19        8.92      8.93 o 
  -2 -35   5        7.76        0.56      8.99 o 
  -1 -35   5       45.07       48.85     14.74 o 
   0 -35   5        8.09       -2.22     10.22 o 
   1 -35   5       21.78       12.75     16.47 o 
   2 -35   5        1.06        3.72     16.47 o 
  -5 -34   5       21.36       10.72      8.89 o 
  -4 -34   5       91.96       94.78     25.77 o 
  -3 -34   5       22.47       27.71     12.48 o 
  -2 -34   5       11.33       17.90     10.01 o 
  -1 -34   5       30.76       50.15     17.40 o 
   0 -34   5       91.46      111.88     33.60 o 
   1 -34   5       20.27       23.38     13.55 o 
   2 -34   5        1.64       -0.90     11.68 o 
  -5 -33   5       37.99       51.48     17.27 o 
  -4 -33   5       30.11       24.42      8.99 o 
  -3 -33   5       64.85       70.24     11.42 o 
  -2 -33   5       32.10       37.05     10.46 o 
  -1 -33   5        1.26       -9.09      7.90 o 
   0 -33   5       47.81       51.90     10.69 o 
   1 -33   5       84.51       87.13     18.86 o 
   2 -33   5       15.31       16.89     12.38 o 
   3 -33   5        5.13        3.48     11.89 o 
  -5 -32   5       20.14        3.42      9.04 o 
  -4 -32   5       55.97       62.15     18.06 o 
  -3 -32   5       24.04       32.68     10.15 o 
  -2 -32   5       24.39       33.03     10.69 o 
  -1 -32   5       60.72       64.61     10.41 o 
   0 -32   5       32.94       39.09      8.91 o 
   1 -32   5       81.72       68.80     18.33 o 
   2 -32   5        2.82        4.77     11.67 o 
   3 -32   5       27.86       32.25     14.88 o 
  -6 -31   5        0.59       -0.75      8.87 o 
  -5 -31   5       61.99       60.77     13.16 o 
  -4 -31   5       14.59       16.15      7.76 o 
  -3 -31   5      168.55      176.87     36.39 o 
  -2 -31   5      116.49       90.01     21.38 o 
  -1 -31   5       31.88       35.08      9.96 o 
   0 -31   5        9.65       11.69      8.83 o 
   1 -31   5       85.04      110.85     27.89 o 
   2 -31   5       52.07       47.59     11.16 o 
   3 -31   5       59.44       49.71     14.66 o 
   4 -31   5       90.33      130.16     33.73 o 
  -6 -30   5       28.99       29.08      9.18 o 
  -5 -30   5      104.97       85.48     12.38 o 
  -4 -30   5       49.63       47.91     19.26 o 
  -3 -30   5       69.08       75.88     13.68 o 
  -2 -30   5       73.32       61.55     24.97 o 
  -1 -30   5       32.80       40.15      9.30 o 
   0 -30   5      116.21       87.31     12.48 o 
   1 -30   5        2.69        4.80     10.05 o 
   2 -30   5       26.13       22.42     11.30 o 
   3 -30   5       23.17       21.31     11.69 o 
   4 -30   5        2.34        9.83     19.92 o 
  -6 -29   5       40.77       21.20     11.95 o 
  -5 -29   5       46.78       34.42      8.23 o 
  -4 -29   5       86.16       92.88     14.78 o 
  -3 -29   5       35.65       50.23     10.45 o 
  -2 -29   5       69.79       68.82     10.30 o 
  -1 -29   5        3.71        0.32      7.98 o 
   0 -29   5      102.62       80.01     21.38 o 
   1 -29   5       90.59       69.78     12.04 o 
   2 -29   5       53.85       64.19     12.62 o 
   3 -29   5       22.91       31.01     11.54 o 
   4 -29   5       11.09        4.52     18.86 o 
  -7 -28   5        2.79       -5.64     10.05 o 
  -6 -28   5       96.51       91.60     12.48 o 
  -5 -28   5       48.42       56.60      9.87 o 
  -4 -28   5      129.70      126.51     10.96 o 
  -3 -28   5       28.02       36.33      8.04 o 
  -2 -28   5      135.27      156.54     32.41 o 
  -1 -28   5       38.24       39.45     20.59 o 
   0 -28   5      113.01       88.11     20.19 o 
   1 -28   5       12.23       28.93     11.35 o 
   2 -28   5       86.13       75.41     13.56 o 
   3 -28   5       11.95        7.38      9.90 o 
   4 -28   5       11.16        5.84     18.86 o 
   5 -28   5       38.02       63.22     28.95 o 
  -7 -27   5       15.82       20.30     10.49 o 
  -6 -27   5       42.75       61.90      9.57 o 
  -5 -27   5       51.60       45.45      9.97 o 
  -4 -27   5        7.72        8.61      7.02 o 
  -3 -27   5      119.58      137.88     27.36 o 
  -2 -27   5      194.99      224.19     16.73 o 
  -1 -27   5      131.89      115.81     18.33 o 
   0 -27   5      251.90      248.35     32.31 o 
   1 -27   5       26.87       28.52      7.37 o 
   2 -27   5       14.03       19.20     10.47 o 
   3 -27   5       19.35       19.46     10.81 o 
   4 -27   5       26.61       18.06     20.45 o 
   5 -27   5        7.95       -2.13     21.78 o 
  -7 -26   5       27.73       35.18     12.48 o 
  -6 -26   5       98.93      107.05     19.52 o 
  -5 -26   5       13.05        4.85      7.37 o 
  -4 -26   5      174.40      151.67     27.89 o 
  -3 -26   5       58.69       62.40     10.12 o 
  -2 -26   5        9.67       12.48      7.07 o 
  -1 -26   5      453.33      472.55     37.19 o 
   0 -26   5      129.33      123.10     11.37 o 
   1 -26   5       23.79       12.53      5.92 o 
   2 -26   5        2.76       11.45     11.95 o 
   3 -26   5       45.77       41.20     11.78 o 
   4 -26   5        4.93       14.88     18.86 o 
   5 -26   5        6.48        0.80     21.52 o 
  -7 -25   5       38.96       43.72     10.39 o 
  -6 -25   5       70.81       69.64     10.05 o 
  -5 -25   5        4.00       -2.55      7.03 o 
  -4 -25   5       85.84       84.26      9.10 o 
  -3 -25   5      272.31      246.95     13.37 o 
  -2 -25   5       59.04       71.71     11.64 o 
  -1 -25   5       69.51       69.39     12.22 o 
   0 -25   5      607.33      394.95     65.35 o 
   1 -25   5       33.78       37.54      7.90 o 
   2 -25   5       43.52       32.26     10.79 o 
   3 -25   5       45.26       47.39     12.74 o 
   4 -25   5       15.75       14.34     20.19 o 
   5 -25   5        8.17        2.66     21.25 o 
  -8 -24   5        0.73       -2.26     10.71 o 
  -7 -24   5      116.95      130.09     14.88 o 
  -6 -24   5       10.42        6.24      9.02 o 
  -5 -24   5       20.30       10.33      6.65 o 
  -4 -24   5      157.10      137.00     11.31 o 
  -3 -24   5      329.74      297.40     15.18 o 
  -2 -24   5      104.27      155.07      9.70 o 
  -1 -24   5        1.23        7.66      6.06 o 
   0 -24   5       60.23       68.23      8.71 o 
   1 -24   5      211.82      186.11     34.71 o 
   2 -24   5       64.85       69.05     10.63 o 
   3 -24   5       63.24       73.56     18.86 o 
   4 -24   5        0.21       -7.44     17.27 o 
   5 -24   5        8.11       -6.38     19.39 o 
  -8 -23   5       46.23       60.49     12.94 o 
  -7 -23   5       55.42       76.38     12.43 o 
  -6 -23   5       29.92       15.19      7.98 o 
  -5 -23   5       70.97       76.36     12.13 o 
  -4 -23   5      349.86      334.27     29.09 o 
  -3 -23   5      155.72      126.33      9.81 o 
  -2 -23   5       91.35       91.74     10.23 o 
  -1 -23   5      183.60      187.83     21.65 o 
   0 -23   5      284.15      264.18     17.06 o 
   1 -23   5       22.30       23.42      6.11 o 
   2 -23   5       49.78       49.34     11.93 o 
   3 -23   5       90.65      100.07     10.80 o 
   4 -23   5       72.52      108.64     27.09 o 
   5 -23   5        9.94        6.91     17.80 o 
   6 -23   5        0.66        2.92     23.38 o 
  -8 -22   5       26.59       32.97     12.06 o 
  -7 -22   5       83.77       90.88     10.82 o 
  -6 -22   5       15.33       22.70      7.98 o 
  -5 -22   5      181.22      180.30     11.04 o 
  -4 -22   5      332.56      324.91     16.49 o 
  -3 -22   5       77.02       74.37      8.53 o 
  -2 -22   5      133.82      161.28     16.34 o 
  -1 -22   5      118.46      127.80     16.16 o 
   0 -22   5      771.36      750.63     24.75 o 
   1 -22   5        4.75        5.53      5.46 o 
   2 -22   5      119.98      136.58     13.81 o 
   3 -22   5      133.57      118.40     14.72 o 
   4 -22   5       59.34       78.09     23.38 o 
   5 -22   5       20.82       12.22     20.98 o 
   6 -22   5        6.06        6.38     22.31 o 
  -8 -21   5        6.57        0.28      9.80 o 
  -7 -21   5       41.02       44.72     11.42 o 
  -6 -21   5      121.00      138.93     12.71 o 
  -5 -21   5      141.18      157.75      9.91 o 
  -4 -21   5      199.22      210.24     16.60 o 
  -3 -21   5       53.76       59.57      8.63 o 
  -2 -21   5       43.66       56.60      8.77 o 
  -1 -21   5     2005.68     2008.17     43.03 o 
   0 -21   5      289.21      272.38     29.20 o 
   1 -21   5      232.60      226.33      9.54 o 
   2 -21   5       23.92       18.03      9.37 o 
   3 -21   5       73.34       79.42     22.31 o 
   4 -21   5      217.19      264.83     36.66 o 
   5 -21   5       14.34       -2.66     16.20 o 
   6 -21   5       14.74       12.75     20.19 o 
  -8 -20   5       40.44       45.65     10.22 o 
  -7 -20   5       26.80       33.30      9.68 o 
  -6 -20   5       34.60       29.25      9.26 o 
  -5 -20   5      143.32      137.32     15.24 o 
  -4 -20   5      806.69      726.21     23.86 o 
  -3 -20   5      303.61      277.11     18.46 o 
  -2 -20   5       71.41       89.50     10.80 o 
  -1 -20   5       38.54       51.76      9.76 o 
   0 -20   5      226.83      228.31     32.90 o 
   1 -20   5     1223.50     1189.55     28.26 o 
   2 -20   5       32.64       42.16      8.23 o 
   3 -20   5       32.84       35.59     16.47 o 
   4 -20   5        2.61        7.70     14.88 o 
   5 -20   5       16.23       16.47     20.19 o 
   6 -20   5       11.89       28.42     23.38 o 
  -8 -19   5       13.10       16.65     11.06 o 
  -7 -19   5       21.30       18.90     10.89 o 
  -6 -19   5      168.11      182.90     12.92 o 
  -5 -19   5      175.52      182.70     11.54 o 
  -4 -19   5      299.53      297.02     13.81 o 
  -3 -19   5      353.67      354.26     15.17 o 
  -2 -19   5      427.69      411.08     11.83 o 
  -1 -19   5      246.68      236.91     11.29 o 
   0 -19   5     1561.29     1534.89     33.84 o 
   1 -19   5      130.19      147.88     18.93 o 
   2 -19   5      248.73      252.03     17.87 o 
   3 -19   5      206.35      233.49     30.81 o 
   4 -19   5       51.10       61.63     20.98 o 
   5 -19   5       42.05       45.42     21.25 o 
   6 -19   5       17.35       19.39     22.58 o 
  -9 -18   5       19.49       32.67     16.47 o 
  -8 -18   5       37.79       28.98     10.22 o 
  -7 -18   5        8.04        5.33      9.70 o 
  -6 -18   5       16.10       44.14      8.32 o 
  -5 -18   5      357.93      337.55     16.53 o 
  -4 -18   5     1249.81     1174.60     37.21 o 
  -3 -18   5      314.25      329.67     45.02 o 
  -2 -18   5      310.84      278.06     11.11 o 
  -1 -18   5      541.10      485.56     30.02 o 
   0 -18   5      415.51      438.49     14.82 o 
   1 -18   5     1227.94     1190.64     30.40 o 
   2 -18   5       50.53       67.03      8.73 o 
   3 -18   5       65.88       86.06     21.52 o 
   4 -18   5        9.63       -1.33     14.88 o 
   5 -18   5      208.91      226.05     35.06 o 
   6 -18   5       18.30       22.05     20.45 o 
  -9 -17   5        0.56       -4.78     15.14 o 
  -8 -17   5       16.15       15.85     10.04 o 
  -7 -17   5       37.66       24.19      8.80 o 
  -6 -17   5      104.98       93.14      9.11 o 
  -5 -17   5      162.78      149.66     19.13 o 
  -4 -17   5      410.36      391.25     32.67 o 
  -3 -17   5      553.37      533.61     22.42 o 
  -2 -17   5      137.68      144.54      8.63 o 
  -1 -17   5      117.42      147.42      7.44 o 
   0 -17   5       57.07       70.41      7.19 o 
   1 -17   5      693.78      687.12     22.24 o 
   2 -17   5      618.67      448.02     73.31 o 
   3 -17   5      166.11      157.52     26.03 o 
   4 -17   5        4.41        8.23     15.41 o 
   5 -17   5      142.27      136.27     28.95 o 
   6 -17   5       10.80       27.09     21.78 o 
   7 -17   5       14.45       23.11     24.17 o 
  -9 -16   5        9.94       -1.06     16.47 o 
  -8 -16   5        5.55        6.57      9.64 o 
  -7 -16   5       23.39       38.97      9.61 o 
  -6 -16   5      106.20      119.77     18.99 o 
  -5 -16   5      159.97      157.29     13.99 o 
  -4 -16   5      340.01      359.49     17.60 o 
  -3 -16   5      217.51      249.87     14.29 o 
  -2 -16   5      339.63      325.97     11.88 o 
  -1 -16   5      841.29      790.68     23.28 o 
   0 -16   5      122.21      120.73     10.49 o 
   1 -16   5        9.46       16.61      4.82 o 
   2 -16   5      226.77      231.63     26.30 o 
   3 -16   5       15.47       11.95     14.08 o 
   4 -16   5       12.33       15.14     15.41 o 
   5 -16   5       14.83       10.36     17.27 o 
   6 -16   5       45.26       29.22     22.31 o 
   7 -16   5        4.88        0.53     21.78 o 
  -9 -15   5       31.59       34.00     19.92 o 
  -8 -15   5        7.23       -5.23      8.85 o 
  -7 -15   5      159.60      140.00     12.76 o 
  -6 -15   5      196.67      220.72     20.32 o 
  -5 -15   5     1248.20     1076.01     37.84 o 
  -4 -15   5      187.54      206.00      9.95 o 
  -3 -15   5      255.23      252.42     24.97 o 
  -2 -15   5      840.12      876.83     21.13 o 
  -1 -15   5      227.93      220.92      9.70 o 
   0 -15   5        2.96        6.09      3.39 o 
   1 -15   5      287.28      262.48     11.13 o 
   2 -15   5      446.10      448.29     19.39 o 
   3 -15   5       70.56       60.03     17.80 o 
   4 -15   5       52.51       37.72     17.80 o 
   5 -15   5       92.20       97.75     25.23 o 
   6 -15   5       17.07       17.00     19.92 o 
   7 -15   5       31.19       31.34     24.44 o 
  -9 -14   5       33.71       39.75     13.15 o 
  -8 -14   5        4.33       -2.52      9.39 o 
  -7 -14   5        5.34        6.36      7.85 o 
  -6 -14   5      114.57      146.35     10.55 o 
  -5 -14   5     1070.20     1021.49     33.55 o 
  -4 -14   5      153.51      162.95      8.81 o 
  -3 -14   5      181.49      203.09      7.77 o 
  -2 -14   5      765.27      785.98     20.33 o 
  -1 -14   5      833.88      794.81     16.96 o 
   0 -14   5      357.72      302.82     57.03 o 
   1 -14   5      225.75      211.76     11.32 o 
   2 -14   5      311.01      318.47     23.51 o 
   3 -14   5      156.73      143.44     23.11 o 
   4 -14   5       10.99       12.75     14.88 o 
   5 -14   5       64.55       95.89     24.17 o 
   6 -14   5       25.90       27.36     20.72 o 
   7 -14   5        8.56        1.06     20.19 o 
  -9 -13   5       15.91        9.96     10.89 o 
  -8 -13   5       13.62       25.13      9.96 o 
  -7 -13   5        1.41        7.39      7.86 o 
  -6 -13   5      128.26      132.05     11.10 o 
  -5 -13   5      250.28      293.92     29.48 o 
  -4 -13   5      651.28      693.07     27.05 o 
  -3 -13   5      426.06      408.42     12.81 o 
  -2 -13   5     1128.02     1129.80     24.34 o 
  -1 -13   5      305.57      308.43     11.44 o 
   0 -13   5       18.39       11.54      3.34 o 
   1 -13   5      134.40      108.30      8.85 o 
   2 -13   5      192.86      227.78     22.98 o 
   3 -13   5      216.03      181.69     24.44 o 
   4 -13   5       29.27       24.44     15.94 o 
   5 -13   5       36.45       45.42     20.72 o 
   6 -13   5       85.02       97.48     26.30 o 
   7 -13   5       16.65       11.95     21.25 o 
  -9 -12   5       11.09        5.47     10.27 o 
  -8 -12   5       40.68       49.96     11.49 o 
  -7 -12   5      170.35      190.05     16.60 o 
  -6 -12   5      411.88      402.69     30.15 o 
  -5 -12   5       91.05       91.85     10.49 o 
  -4 -12   5      174.46      211.05     28.69 o 
  -3 -12   5       54.24       58.44      6.11 o 
  -2 -12   5      673.31      765.44     16.76 o 
  -1 -12   5      595.50      661.34     17.15 o 
   0 -12   5       28.79       26.84      3.88 o 
   1 -12   5      220.63      204.17      9.83 o 
   2 -12   5       85.59       82.82     23.24 o 
   3 -12   5      199.90      171.06     24.44 o 
   4 -12   5       14.14       12.75     13.55 o 
   5 -12   5       25.84       16.20     15.94 o 
   6 -12   5       25.61       42.23     20.98 o 
   7 -12   5       33.89       27.89     22.58 o 
  -9 -11   5       10.53        7.71     12.88 o 
  -8 -11   5       22.75       38.38      9.11 o 
  -7 -11   5      393.98      402.62     19.61 o 
  -6 -11   5      584.91      587.83     18.69 o 
  -5 -11   5       82.67       80.13     10.40 o 
  -4 -11   5       51.13       38.89      8.72 o 
  -3 -11   5      499.91      479.88     21.63 o 
  -2 -11   5     3116.40     3090.09     57.79 o 
  -1 -11   5      187.66      184.89      9.58 o 
   0 -11   5       56.08       62.72     11.26 o 
   1 -11   5      931.62      913.79     36.49 o 
   2 -11   5       54.55       44.99      7.11 o 
   3 -11   5      533.74      468.83     37.19 o 
   4 -11   5      185.89      188.33     27.36 o 
   5 -11   5       49.63       40.91     18.33 o 
   6 -11   5        9.12        7.17     15.94 o 
   7 -11   5       25.55       26.03     21.52 o 
  -9 -10   5       13.37       17.22     11.25 o 
  -8 -10   5      108.09      109.79     13.81 o 
  -7 -10   5      252.73      282.09     18.59 o 
  -6 -10   5      351.39      372.67     35.06 o 
  -5 -10   5      252.56      240.54     14.08 o 
  -4 -10   5        6.47        3.30      3.72 o 
  -3 -10   5      714.26      809.05     17.86 o 
  -2 -10   5     2348.65     2341.53     48.46 o 
  -1 -10   5      141.32      154.79     12.50 o 
   0 -10   5       94.74      103.68     11.54 o 
   1 -10   5       15.66       21.35      3.56 o 
   2 -10   5      119.41      149.69     16.60 o 
   3 -10   5      143.13      119.27     19.66 o 
   4 -10   5      118.22      134.94     22.58 o 
   5 -10   5       71.47       80.48     21.52 o 
   6 -10   5       72.34       49.67     20.98 o 
   7 -10   5        9.92        7.97     19.39 o 
  -9  -9   5       47.31       42.50     19.92 o 
  -8  -9   5        5.46        6.91     11.16 o 
  -7  -9   5      223.93      236.67     20.98 o 
  -6  -9   5        1.10       -0.53      9.30 o 
  -5  -9   5        8.46       11.42      8.23 o 
  -4  -9   5      218.85      222.75     10.97 o 
  -3  -9   5     1300.44     1281.37     27.22 o 
  -2  -9   5      540.68      533.92    165.88 o 
  -1  -9   5      527.95      506.41     13.50 o 
   0  -9   5      419.60      404.93     11.30 o 
   1  -9   5     1799.99     1646.96     30.77 o 
   2  -9   5      993.09      933.96     35.46 o 
   3  -9   5      245.48      226.31     25.50 o 
   4  -9   5      212.64      204.00     27.09 o 
   5  -9   5       46.44       40.91     18.06 o 
   6  -9   5       89.63       83.41     22.31 o 
   7  -9   5       66.21       75.70     26.83 o 
  -9  -8   5       32.60       51.80     17.00 o 
  -8  -8   5        1.42       -2.92     11.69 o 
  -7  -8   5      210.73      168.67     20.45 o 
  -6  -8   5        1.03      -11.55      7.70 o 
  -5  -8   5      426.15      449.70     35.06 o 
  -4  -8   5      226.37      236.87     20.72 o 
  -3  -8   5      861.99      877.07     24.51 o 
  -2  -8   5     2396.01     2252.11     50.74 o 
  -1  -8   5       60.33       86.51      5.64 o 
   0  -8   5       61.57       42.97      8.03 o 
   1  -8   5      519.97      508.92     13.90 o 
   2  -8   5      163.11      194.86      8.77 o 
   3  -8   5      212.60      175.84     22.58 o 
   4  -8   5      102.72      153.27     24.17 o 
   5  -8   5       70.17       56.05     17.80 o 
   6  -8   5       10.59       23.38     18.59 o 
   7  -8   5       18.15       25.50     20.45 o 
  -9  -7   5       49.80       45.95     15.67 o 
  -8  -7   5        8.19        8.23     12.75 o 
  -7  -7   5      117.74      119.00     15.14 o 
  -6  -7   5       56.42       55.52      9.30 o 
  -5  -7   5      417.77      394.45     23.64 o 
  -4  -7   5      258.01      277.59     16.25 o 
  -3  -7   5      250.11      298.33     19.13 o 
  -2  -7   5      295.00      245.40     46.40 o 
  -1  -7   5     9089.62     9551.84    160.61 o 
   0  -7   5     1729.72     1710.94     40.23 o 
   1  -7   5       92.02      114.90      6.44 o 
   2  -7   5      168.37      162.01     11.38 o 
   3  -7   5      198.65      194.70     23.64 o 
   4  -7   5     1384.14     1335.30     68.27 o 
   5  -7   5       99.94       95.36     21.78 o 
   6  -7   5       34.47       20.19     17.53 o 
   7  -7   5        8.70        9.83     18.59 o 
  -9  -6   5       29.46       54.19     19.39 o 
  -8  -6   5       42.41       26.56     12.75 o 
  -7  -6   5       76.40       51.27     11.69 o 
  -6  -6   5       46.64       63.75     10.63 o 
  -5  -6   5       41.50       49.62      6.23 o 
  -4  -6   5      466.93      460.33     41.30 o 
  -3  -6   5      291.27      292.37     15.58 o 
  -2  -6   5      398.98      473.14     18.34 o 
  -1  -6   5       96.80       94.51      5.85 o 
   0  -6   5      393.49      345.32     41.20 o 
   1  -6   5      679.83      663.29     15.20 o 
   2  -6   5        4.52        4.87      3.80 o 
   3  -6   5      274.87      271.20     27.63 o 
   4  -6   5      287.68      280.50     30.28 o 
   5  -6   5      262.60      224.19     29.48 o 
   6  -6   5       43.14       48.08     19.66 o 
   7  -6   5        5.70       -2.92     18.06 o 
  -9  -5   5       17.64       12.22     14.88 o 
  -8  -5   5       31.80       20.19     15.14 o 
  -7  -5   5      105.37      111.30     21.25 o 
  -6  -5   5       14.37        9.56     10.09 o 
  -5  -5   5      244.29      264.95     12.53 o 
  -4  -5   5      156.58      184.80     14.34 o 
  -3  -5   5       76.67       89.83      6.01 o 
  -2  -5   5      940.09      993.84     25.10 o 
  -1  -5   5     3682.23     3606.18     64.78 o 
   0  -5   5     1481.28     1601.87     30.95 o 
   1  -5   5     1529.65     1569.60     37.81 o 
   2  -5   5      502.78      476.83     14.54 o 
   3  -5   5      206.09      165.22     21.25 o 
   4  -5   5      101.58       82.34     18.06 o 
   5  -5   5      397.48      385.16     36.66 o 
   6  -5   5        9.51       11.16     14.08 o 
   7  -5   5       45.27       43.56     21.52 o 
  -9  -4   5       27.61       35.59     14.88 o 
  -8  -4   5       32.15       39.05     12.48 o 
  -7  -4   5      227.40      291.66     18.33 o 
  -6  -4   5      129.07      129.89     19.66 o 
  -5  -4   5      152.85      171.59     10.21 o 
  -4  -4   5     1237.90     1313.26     33.13 o 
  -3  -4   5      120.44       95.63     13.81 o 
  -2  -4   5     1696.57     1722.77     40.12 o 
  -1  -4   5      204.62      247.63     14.74 o 
   0  -4   5      288.70      323.10      9.37 o 
   1  -4   5      695.72      724.96     15.09 o 
   2  -4   5      317.51      333.93     12.54 o 
   3  -4   5        9.43       11.95     11.16 o 
   4  -4   5      426.58      462.72     37.45 o 
   5  -4   5      294.00      273.06     31.34 o 
   6  -4   5       28.60       13.28     15.94 o 
   7  -4   5       23.01       24.97     19.92 o 
  -9  -3   5       11.02        5.58     12.48 o 
  -8  -3   5       21.02       14.88     13.81 o 
  -7  -3   5       31.03       30.28     10.63 o 
  -6  -3   5       68.94       78.74      7.84 o 
  -5  -3   5      647.94      654.42     22.68 o 
  -4  -3   5       68.74       63.97      9.53 o 
  -3  -3   5       41.40       37.58      9.56 o 
  -2  -3   5       80.41       99.02     18.46 o 
  -1  -3   5      965.10      968.64     29.45 o 
   0  -3   5      361.08      367.94      9.35 o 
   1  -3   5      443.59      435.34      9.89 o 
   2  -3   5      226.77      210.91     22.58 o 
   3  -3   5      291.21      268.81     27.36 o 
   4  -3   5      128.13       98.28     18.86 o 
   5  -3   5      216.47      202.41     28.16 o 
   6  -3   5       67.56       68.80     21.52 o 
   7  -3   5       29.90       26.03     20.45 o 
  -9  -2   5        5.19        8.77     12.22 o 
  -8  -2   5      145.32      142.91     17.00 o 
  -7  -2   5       62.25      105.72     20.19 o 
  -6  -2   5       94.10       94.66      7.70 o 
  -5  -2   5      226.67      224.38      9.28 o 
  -4  -2   5      387.33      351.93     12.11 o 
  -3  -2   5       91.25       93.20     10.09 o 
  -2  -2   5      236.43      205.03     12.44 o 
  -1  -2   5       41.35       30.24      5.93 o 
   0  -2   5      374.62      394.99     10.33 o 
   1  -2   5       12.15       14.90      2.77 o 
   2  -2   5      111.71       94.30     15.67 o 
   3  -2   5      527.96      514.78     37.45 o 
   4  -2   5      105.70       82.08     18.86 o 
   5  -2   5       11.50        3.72     12.48 o 
   6  -2   5       73.80       94.56     22.84 o 
   7  -2   5        1.70        2.48     12.00 o 
  -9  -1   5       56.26       47.28     18.33 o 
  -8  -1   5      141.97      124.84     16.20 o 
  -7  -1   5      262.99      262.44     24.97 o 
  -6  -1   5       37.75       32.98      5.81 o 
  -5  -1   5      625.31      616.04     26.22 o 
  -4  -1   5     1820.54     1889.15     42.44 o 
  -3  -1   5      447.52      456.78     15.67 o 
  -2  -1   5      843.33      801.63     26.56 o 
  -1  -1   5      161.37      170.50     11.33 o 
   0  -1   5      529.66      557.69     15.71 o 
   1  -1   5      189.40      211.07     23.51 o 
   2  -1   5      557.88      619.97     37.45 o 
   3  -1   5      310.07      331.24     29.75 o 
   4  -1   5        5.78       22.58     14.08 o 
   5  -1   5      106.80      108.11     22.58 o 
   6  -1   5      216.66      187.53     28.69 o 
   7  -1   5       23.15       36.66     17.53 o 
  -9   0   5        5.95        6.38     13.02 o 
  -8   0   5        2.47       36.92     14.61 o 
  -7   0   5      139.58      127.77     12.48 o 
  -6   0   5      283.05      260.12     12.02 o 
  -5   0   5      919.78      883.80     29.61 o 
  -4   0   5      227.70      237.25     15.79 o 
  -3   0   5       23.04       20.34      3.03 o 
  -2   0   5       30.66       24.85      4.23 o 
  -1   0   5        0.59        3.81      3.63 o 
   0   0   5      177.86      184.57      8.45 o 
   1   0   5      510.24      581.61     26.43 o 
   2   0   5       25.24       23.11     10.36 o 
   3   0   5      696.66      608.55     38.52 o 
   4   0   5      460.66      594.20     40.91 o 
   5   0   5      124.80       82.61     20.98 o 
   6   0   5       76.43       87.51     13.40 o 
   7   0   5       19.84       23.11     16.47 o 
  -9   1   5       56.78       59.50     16.73 o 
  -8   1   5      142.58      155.92     16.73 o 
  -7   1   5      265.65      309.72     18.59 o 
  -6   1   5       41.09       46.03      6.45 o 
  -5   1   5      610.93      595.07     16.98 o 
  -4   1   5     1825.73     1866.94     36.44 o 
  -3   1   5      444.56      449.43     12.01 o 
  -2   1   5      854.92      840.32     31.34 o 
  -1   1   5      158.42      169.29      6.15 o 
   0   1   5      536.56      555.06     19.66 o 
   1   1   5      191.73      220.77      9.45 o 
   2   1   5      553.94      623.95     36.92 o 
   3   1   5      314.55      331.50     29.22 o 
   4   1   5        5.88       19.66     12.75 o 
   5   1   5      106.36      101.06     15.21 o 
   6   1   5      216.33      219.66     21.60 o 
   7   1   5       23.44       36.39     19.66 o 
  -9   2   5        5.40       -6.91     12.75 o 
  -8   2   5      143.96      117.67     16.20 o 
  -7   2   5       61.72       83.41     14.61 o 
  -6   2   5       99.30      107.17      7.37 o 
  -5   2   5      229.74      226.93     11.23 o 
  -4   2   5      387.87      323.95     27.89 o 
  -3   2   5       87.48       78.51      4.59 o 
  -2   2   5      249.52      231.05     13.97 o 
  -1   2   5       46.68       44.77      3.36 o 
   0   2   5      368.36      384.32      9.48 o 
   1   2   5       11.82        9.56      7.97 o 
   2   2   5      110.56      109.97     16.47 o 
   3   2   5      536.17      515.85     35.33 o 
   4   2   5      107.21      106.63     14.08 o 
   5   2   5       11.80       13.20      9.68 o 
   6   2   5       74.30       76.42     12.58 o 
   7   2   5        1.61        2.39     16.47 o 
  -9   3   5       10.71        3.72     14.34 o 
  -8   3   5       21.71       11.69     11.95 o 
  -7   3   5       30.62       17.00     10.89 o 
  -6   3   5       64.22       69.87      7.94 o 
  -5   3   5      646.86      642.35     20.04 o 
  -4   3   5       71.53       64.99      5.15 o 
  -3   3   5       32.65       31.30      5.33 o 
  -2   3   5       87.77      104.40      9.83 o 
  -1   3   5      965.89      979.08     19.24 o 
   0   3   5      363.30      369.31     14.80 o 
   1   3   5      431.34      424.47     28.69 o 
   2   3   5      218.93      211.72     13.68 o 
   3   3   5      285.18      293.41     19.13 o 
   4   3   5      128.76      119.55     14.56 o 
   5   3   5      213.97      191.96     13.96 o 
   6   3   5       68.02       64.07     14.59 o 
   7   3   5       30.60       30.55     17.00 o 
  -9   4   5       27.91       23.64     14.61 o 
  -8   4   5       29.09       15.67     13.02 o 
  -7   4   5      224.54      223.66     27.36 o 
  -6   4   5      129.12      126.70     13.41 o 
  -5   4   5      152.74      171.67     10.03 o 
  -4   4   5     1249.05     1316.57     29.65 o 
  -3   4   5      118.40      104.39      4.92 o 
  -2   4   5     1674.85     1765.49     41.55 o 
  -1   4   5      203.34      278.38      9.31 o 
   0   4   5      279.68      321.26     10.90 o 
   1   4   5      705.04      714.80     38.78 o 
   2   4   5      324.57      336.10     15.91 o 
   3   4   5       11.36        0.85      5.39 o 
   4   4   5      421.57      474.31     44.23 o 
   5   4   5      291.18      266.85     21.46 o 
   6   4   5       29.64        7.17     13.55 o 
   7   4   5       22.95       33.73     17.80 o 
  -9   5   5       16.74        6.91     12.75 o 
  -8   5   5       34.30       20.19     10.63 o 
  -7   5   5      108.71      117.14     20.72 o 
  -6   5   5       16.10        8.99      5.65 o 
  -5   5   5      252.77      251.78      8.92 o 
  -4   5   5      152.51      160.49      7.94 o 
  -3   5   5       63.78       77.91      4.69 o 
  -2   5   5      968.04     1011.12     26.14 o 
  -1   5   5     3705.50     3737.81     90.31 o 
   0   5   5     1434.42     1538.34     53.13 o 
   1   5   5     1521.69     1566.40     65.34 o 
   2   5   5      500.41      492.26     21.02 o 
   3   5   5      211.28      175.12     15.58 o 
   4   5   5       95.71       81.25     12.48 o 
   5   5   5      396.13      444.35     26.45 o 
   6   5   5        9.56       -7.17     13.28 o 
   7   5   5       45.15       57.11     16.73 o 
  -9   6   5       30.88       41.97     15.14 o 
  -8   6   5       42.61       20.45     12.75 o 
  -7   6   5       74.85       58.97     16.20 o 
  -6   6   5       45.24       45.84      8.80 o 
  -5   6   5       36.35       36.34      5.02 o 
  -4   6   5      483.92      494.73     15.00 o 
  -3   6   5      283.68      291.20     10.69 o 
  -2   6   5      411.34      494.18     15.09 o 
  -1   6   5       97.32      106.46      6.10 o 
   0   6   5      384.48      385.07     15.49 o 
   1   6   5      682.66      640.42     36.39 o 
   2   6   5        4.91       -6.47      4.57 o 
   3   6   5      266.17      238.90     13.31 o 
   4   6   5      285.77      300.16     20.24 o 
   5   6   5      260.21      283.37     26.70 o 
   6   6   5       43.46       42.23     14.08 o 
   7   6   5        5.81       -2.92     14.88 o 
  -8   7   5        8.73        1.06     10.89 o 
  -7   7   5      115.76      118.24      9.68 o 
  -6   7   5       60.95       55.74      8.11 o 
  -5   7   5      408.60      379.87     13.23 o 
  -4   7   5      248.77      268.58      8.75 o 
  -3   7   5      249.64      293.85     10.16 o 
  -2   7   5      289.41      306.53     25.23 o 
  -1   7   5     9002.26     9518.24    199.24 o 
   0   7   5     1774.25     1688.06     44.36 o 
   1   7   5       90.64      109.97     16.20 o 
   2   7   5      168.50      178.06     13.70 o 
   3   7   5      198.30      200.88     15.32 o 
   4   7   5     1378.93     1421.43     47.52 o 
   5   7   5      106.55       97.07     13.68 o 
   6   7   5       34.52       21.52     16.20 o 
   7   7   5        8.83       11.95     15.14 o 
  -8   8   5        1.73      -14.74      9.83 o 
  -7   8   5      213.23      216.76     11.72 o 
  -6   8   5        0.90       -6.17      5.81 o 
  -5   8   5      419.97      424.50     14.89 o 
  -4   8   5      246.77      273.13     10.46 o 
  -3   8   5      864.29      887.62     20.48 o 
  -2   8   5     2431.26     2303.77     89.25 o 
  -1   8   5       63.22       89.43      9.83 o 
   0   8   5       65.21       64.57      7.97 o 
   1   8   5      518.84      566.85     34.00 o 
   2   8   5      162.11      195.56     11.29 o 
   3   8   5      213.11      219.12     16.48 o 
   4   8   5      104.59      131.91     14.94 o 
   5   8   5       71.58       65.07     12.96 o 
   6   8   5       10.23       18.33     13.81 o 
   7   8   5       18.76       24.97     17.27 o 
  -8   9   5        5.71        3.98     11.95 o 
  -7   9   5      220.48      237.29     12.73 o 
  -6   9   5        1.24        2.59      5.86 o 
  -5   9   5        7.50        7.54      4.60 o 
  -4   9   5      226.59      212.71      8.39 o 
  -3   9   5     1283.99     1290.62     37.51 o 
  -2   9   5      548.18      562.33     36.66 o 
  -1   9   5      512.58      484.42     19.26 o 
   0   9   5      434.04      414.87     25.77 o 
   1   9   5     1811.52     1682.74     69.59 o 
   2   9   5      979.22      940.84     41.97 o 
   3   9   5      253.03      252.42     14.19 o 
   4   9   5      216.63      225.13     18.36 o 
   5   9   5       46.01       42.50     14.61 o 
   6   9   5       89.16      100.94     20.98 o 
   7   9   5       67.25       88.19     24.70 o 
  -7  10   5      249.49      266.16     24.17 o 
  -6  10   5      355.02      370.02     22.58 o 
  -5  10   5      253.08      257.71     12.81 o 
  -4  10   5        5.53        1.13      5.18 o 
  -3  10   5      719.49      805.28     40.64 o 
  -2  10   5     2336.57     2346.54     93.50 o 
  -1  10   5      140.40      126.22     11.95 o 
   0  10   5       99.03      120.55     12.62 o 
   1  10   5       15.48       15.32      7.04 o 
   2  10   5      120.95      136.23     15.41 o 
   3  10   5      144.41      148.40     12.35 o 
   4  10   5      115.92      135.81     15.40 o 
   5  10   5       73.11       88.45     15.14 o 
   6  10   5       70.54       39.05     13.55 o 
   7  10   5        9.89       10.89     15.14 o 
  -7  11   5      392.91      414.91     27.36 o 
  -6  11   5      585.04      586.24     33.47 o 
  -5  11   5       83.50       94.63      8.88 o 
  -4  11   5       52.97       48.18      6.58 o 
  -3  11   5      486.46      470.12     25.10 o 
  -2  11   5     3147.27     3206.63    117.67 o 
  -1  11   5      184.06      178.26      8.46 o 
   0  11   5       56.11       76.31      8.37 o 
   1  11   5      932.77      887.31     48.61 o 
   2  11   5       57.74       61.35      8.59 o 
   3  11   5      529.46      494.57     22.40 o 
   4  11   5      185.65      198.06     17.58 o 
   5  11   5       49.98       36.66     13.81 o 
   6  11   5        8.89       12.75     12.75 o 
   7  11   5       24.60       15.14     15.67 o 
  -7  12   5      170.14      184.61     15.14 o 
  -6  12   5      408.60      394.99     24.70 o 
  -5  12   5       85.40       96.90     18.20 o 
  -4  12   5      172.78      175.57     12.47 o 
  -3  12   5       49.72       65.02     11.95 o 
  -2  12   5      664.56      747.47     44.09 o 
  -1  12   5      599.95      683.56     23.89 o 
   0  12   5       29.16       32.73      5.57 o 
   1  12   5      221.38      231.07     12.31 o 
   2  12   5       84.93       87.58      9.70 o 
   3  12   5      197.43      216.91     16.75 o 
   4  12   5       13.67       15.00      8.47 o 
   5  12   5       25.09        8.23     12.22 o 
   6  12   5       25.91       40.91     15.14 o 
   7  12   5       32.86       20.45     17.27 o 
  -7  13   5        1.05        0.27      8.50 o 
  -6  13   5      124.66      119.27     11.95 o 
  -5  13   5      258.33      282.36     16.73 o 
  -4  13   5      661.56      681.23     30.81 o 
  -3  13   5      427.42      417.92     19.80 o 
  -2  13   5     1135.30     1121.21     57.11 o 
  -1  13   5      301.36      315.49     14.45 o 
   0  13   5       17.33       13.43      5.42 o 
   1  13   5      132.82      103.79     10.72 o 
   2  13   5      198.16      235.47     13.80 o 
   3  13   5      213.57      202.87     16.31 o 
   4  13   5       29.30       23.91     10.09 o 
   5  13   5       36.09       56.31     14.61 o 
   6  13   5       85.94      127.23     18.59 o 
   7  13   5       16.04        7.44     16.73 o 
  -7  14   5        5.68        8.77     11.16 o 
  -6  14   5      110.90      109.44     17.27 o 
  -5  14   5     1057.36     1013.10     46.22 o 
  -4  14   5      155.65      169.49     13.41 o 
  -3  14   5      185.17      189.25     10.85 o 
  -2  14   5      766.26      745.88     44.89 o 
  -1  14   5      818.84      752.03     23.05 o 
   0  14   5      361.47      265.58     79.02 o 
   1  14   5      227.06      234.52     13.21 o 
   2  14   5      312.82      319.89     19.10 o 
   3  14   5      157.16      151.08     14.46 o 
   4  14   5       10.95        9.83     10.36 o 
   5  14   5       64.60       84.47     16.73 o 
   6  14   5       25.67       24.97     14.61 o 
   7  14   5        8.95        4.25     15.67 o 
  -7  15   5      161.69      133.34     19.66 o 
  -6  15   5      191.76      197.89     14.61 o 
  -5  15   5     1262.70     1188.94     40.91 o 
  -4  15   5      183.52      171.23     10.78 o 
  -3  15   5      251.13      249.62     14.25 o 
  -2  15   5      835.75      831.94     48.61 o 
  -1  15   5      219.33      232.43     10.86 o 
   0  15   5        2.93        3.45      4.12 o 
   1  15   5      287.57      274.09     13.43 o 
   2  15   5      445.04      454.56     22.77 o 
   3  15   5       70.15       49.81      9.64 o 
   4  15   5       51.21       35.06     11.16 o 
   5  15   5       93.33       82.61     18.33 o 
   6  15   5       16.31       28.69     14.34 o 
   7  15   5       31.92       43.03     15.41 o 
  -7  16   5       22.37       37.19     11.95 o 
  -6  16   5      110.73      102.27     16.73 o 
  -5  16   5      153.32      175.31     18.59 o 
  -4  16   5      341.38      357.53     16.55 o 
  -3  16   5      215.53      201.08     26.56 o 
  -2  16   5      338.99      387.02     32.94 o 
  -1  16   5      833.69      802.60     31.21 o 
   0  16   5      125.64      123.52     19.39 o 
   1  16   5        8.38        6.58      5.60 o 
   2  16   5      226.16      243.43     17.20 o 
   3  16   5       16.01       19.56      6.80 o 
   4  16   5       11.81        7.44     11.42 o 
   5  16   5       15.36        6.38     12.75 o 
   6  16   5       44.13       50.73     14.08 o 
   7  16   5        4.92        9.56     16.73 o 
  -7  17   5       39.43       43.30     14.08 o 
  -6  17   5      104.09       74.64     13.28 o 
  -5  17   5      160.05      139.98     17.53 o 
  -4  17   5      409.46      408.12     20.98 o 
  -3  17   5      555.12      559.41     42.50 o 
  -2  17   5      139.72      136.00     21.52 o 
  -1  17   5      116.28      130.86     11.16 o 
   0  17   5       58.64       63.55      8.93 o 
   1  17   5      682.32      680.34     27.57 o 
   2  17   5      612.46      599.99     24.46 o 
   3  17   5      167.81      169.47     13.55 o 
   4  17   5        4.21       -0.27      8.50 o 
   5  17   5      141.49      171.06     26.83 o 
   6  17   5       11.94       -0.53     13.55 o 
   7  17   5       13.56       13.02     17.53 o 
  -7  18   5        7.41      -10.89     11.42 o 
  -6  18   5       15.43       22.84     11.16 o 
  -5  18   5      363.41      364.44     19.66 o 
  -4  18   5     1247.14     1184.82     36.11 o 
  -3  18   5      312.60      345.84     34.27 o 
  -2  18   5      315.03      311.05     31.88 o 
  -1  18   5      540.54      421.98     69.99 o 
   0  18   5      413.12      448.76     17.41 o 
   1  18   5     1236.82     1204.01     39.22 o 
   2  18   5       51.78       60.41      8.37 o 
   3  18   5       63.14       60.56     11.95 o 
   4  18   5        9.00       16.20     10.89 o 
   5  18   5      206.76      245.17     19.66 o 
   6  18   5       19.29       20.19     14.88 o 
  -7  19   5       20.64       17.80     12.48 o 
  -6  19   5      168.68      178.77     22.05 o 
  -5  19   5      170.75      190.19     15.41 o 
  -4  19   5      287.94      282.86     15.70 o 
  -3  19   5      353.03      338.67     35.33 o 
  -2  19   5      423.66      444.13     38.25 o 
  -1  19   5      250.39      238.53     26.83 o 
   0  19   5     1571.29     1549.52     51.13 o 
   1  19   5      130.50      174.28     11.49 o 
   2  19   5      245.78      264.15     14.72 o 
   3  19   5      208.22      228.44     25.50 o 
   4  19   5       50.10       68.27     18.59 o 
   5  19   5       41.43       37.45     16.73 o 
   6  19   5       17.47       14.88     16.73 o 
  -7  20   5       26.89       27.09     13.28 o 
  -6  20   5       34.74       15.67     12.48 o 
  -5  20   5      143.36      162.83     15.41 o 
  -4  20   5      805.03      834.60     31.34 o 
  -3  20   5      303.02      293.52     33.47 o 
  -2  20   5       67.62       68.53     18.59 o 
  -1  20   5       38.37       50.47     18.06 o 
   0  20   5      238.30      242.98     16.97 o 
   1  20   5     1207.40     1173.68     40.68 o 
   2  20   5       32.10       43.40      9.80 o 
   3  20   5       32.88       38.25     11.16 o 
   4  20   5        2.47       -2.39     11.16 o 
   5  20   5       16.40       23.64     14.34 o 
   6  20   5       11.44        6.11     14.61 o 
  -7  21   5       40.44       25.50     13.81 o 
  -6  21   5      120.30      133.88     14.61 o 
  -5  21   5      142.36      160.17     19.92 o 
  -4  21   5      198.39      238.27     16.47 o 
  -3  21   5       51.74       46.22     17.53 o 
  -2  21   5       43.38       41.44     18.33 o 
  -1  21   5     1989.53     2067.10     91.38 o 
   0  21   5      302.22      311.05     16.16 o 
   1  21   5      236.48      220.97     12.95 o 
   2  21   5       24.94       17.64      7.60 o 
   3  21   5       72.75       78.36     14.88 o 
   4  21   5      215.65      258.45     29.48 o 
   5  21   5       14.14        9.03     14.34 o 
   6  21   5       14.82        2.39     14.08 o 
  -7  22   5       83.15       61.36     16.20 o 
  -6  22   5       15.16        9.83     11.16 o 
  -5  22   5      179.68      202.94     23.11 o 
  -4  22   5      334.65      340.27     21.25 o 
  -3  22   5       79.37       67.20     19.66 o 
  -2  22   5      136.33      124.84     24.70 o 
  -1  22   5      118.05       98.81     22.58 o 
   0  22   5      764.82      728.39     24.09 o 
   1  22   5        4.63        2.82      7.07 o 
   2  22   5      122.67       92.70     17.27 o 
   3  22   5      133.52      105.45     14.34 o 
   4  22   5       59.07       69.06     14.88 o 
   5  22   5       21.50       31.34     14.34 o 
   6  22   5        5.98       13.81     15.14 o 
  -7  23   5       55.50       61.36     15.14 o 
  -6  23   5       30.41       16.20     10.89 o 
  -5  23   5       71.23       81.02     17.27 o 
  -4  23   5      351.35      312.38     23.38 o 
  -3  23   5      154.95      125.38     25.23 o 
  -2  23   5       95.17       98.02     23.11 o 
  -1  23   5      185.02      196.56     28.42 o 
   0  23   5      282.99      267.29     15.41 o 
   1  23   5       25.29       24.31      8.12 o 
   2  23   5       51.66       56.31     11.42 o 
   3  23   5       89.26      120.06     15.41 o 
   4  23   5       72.05      119.00     21.78 o 
   5  23   5        9.87       -1.33     13.02 o 
   6  23   5        0.81       -6.38     15.94 o 
  -7  24   5      114.40       97.75     18.59 o 
  -6  24   5       10.62        7.70     11.42 o 
  -5  24   5       19.68       16.20     12.22 o 
  -4  24   5      154.20      146.36     20.19 o 
  -2  24   5      107.12      130.69     25.50 o 
  -1  24   5        1.26       -0.53     14.61 o 
   0  24   5       61.56       74.94      9.76 o 
   1  24   5      208.31      217.32     14.80 o 
   2  24   5       65.27       57.91     15.14 o 
   3  24   5       63.66       63.22     13.02 o 
   4  24   5        0.29        8.23     12.22 o 
   5  24   5        8.37        7.17     13.81 o 
  -7  25   5       39.28       38.78     14.61 o 
  -6  25   5       69.58       65.08     17.53 o 
  -5  25   5        3.83        2.92     11.16 o 
  -2  25   5       56.85       51.80     20.45 o 
  -1  25   5       68.59       73.05     21.52 o 
   0  25   5      603.76      567.45     25.70 o 
   1  25   5       35.10       34.14     13.02 o 
   2  25   5       46.32       47.55     11.95 o 
   3  25   5       44.17       42.50     14.08 o 
   4  25   5       15.66       26.30     15.41 o 
   5  25   5        8.23        4.78     12.48 o 
  -7  26   5       28.45       33.20     17.00 o 
  -6  26   5       98.85      121.92     21.78 o 
  -5  26   5       12.65        4.25     11.16 o 
  -2  26   5       10.12       -0.27     16.20 o 
  -1  26   5      454.14      449.44     41.97 o 
   0  26   5      130.60      140.12     14.23 o 
   1  26   5       24.66       15.67     10.36 o 
   2  26   5        2.58        6.11      9.03 o 
   3  26   5       46.20       59.77     13.55 o 
   4  26   5        4.77        8.23     14.08 o 
   5  26   5        6.41       -2.39     13.28 o 
  -7  27   5       16.13        8.77     14.88 o 
  -6  27   5       42.77       34.27     17.00 o 
  -5  27   5       50.95       48.88     14.08 o 
  -2  27   5      193.19      223.39     33.20 o 
  -1  27   5      132.17      145.56     27.36 o 
   0  27   5      252.61      285.93     29.22 o 
   1  27   5       26.52       43.30     11.95 o 
   2  27   5       13.87       27.09     13.02 o 
   3  27   5       18.42       14.61     13.55 o 
   4  27   5       26.48       36.66     12.22 o 
   5  27   5        8.07       24.70     16.47 o 
  -7  28   5        2.97       -2.92     13.55 o 
  -6  28   5       95.77      101.73     20.98 o 
  -5  28   5       48.55       42.23     13.55 o 
  -1  28   5       39.63       29.48     20.19 o 
   0  28   5      112.15      117.94     25.23 o 
   1  28   5       11.77       27.89     11.95 o 
   2  28   5       86.40       77.30     14.61 o 
   3  28   5       12.27        6.64     11.16 o 
   4  28   5       11.03        3.45     14.34 o 
   5  28   5       38.03       60.30     15.41 o 
  -6  29   5       39.73       34.80     17.00 o 
  -5  29   5       46.91       36.92     14.88 o 
  -1  29   5        4.35       12.48     18.59 o 
   0  29   5      102.38      100.41     25.77 o 
   1  29   5       93.11       81.55     14.61 o 
   2  29   5       53.39       64.55     14.08 o 
   3  29   5       23.85       38.25     13.55 o 
   4  29   5       10.71        5.84     14.34 o 
  -6  30   5       29.22       53.66     18.06 o 
  -5  30   5      103.24       95.89     16.20 o 
   1  30   5        2.49        2.13     10.09 o 
   2  30   5       26.20       16.73     12.48 o 
   3  30   5       22.11       25.77     13.02 o 
   4  30   5        2.27       17.80     14.88 o 
  -6  31   5        0.51      -11.95     13.02 o 
   1  31   5       86.42      127.23     18.06 o 
   2  31   5       50.36       62.16     18.59 o 
   3  31   5       60.57       87.39     20.72 o 
   4  31   5       90.24      104.39     22.58 o 
   1  32   5       81.43       98.02     18.86 o 
   2  32   5        3.12       -1.33     12.48 o 
   3  32   5       26.91       23.91     14.88 o 
   1  33   5       84.39       91.64     18.59 o 
   2  33   5       15.55       24.17     14.88 o 
   3  33   5        5.61       -4.52     13.81 o 
   2  34   5        1.63       -1.06     14.08 o 
   2  35   5        0.97       -0.27     14.61 o 
  -3 -36   6       21.95       29.75     15.94 o 
  -2 -36   6       14.63       11.32     11.23 o 
  -1 -36   6        2.03      -15.83     10.66 o 
   0 -36   6       14.22       15.94     15.41 o 
  -3 -35   6        2.72        8.68     11.23 o 
  -2 -35   6       34.48       17.25     15.94 o 
  -1 -35   6        2.68       -6.56     10.20 o 
   0 -35   6        0.94       -0.27     16.73 o 
   1 -35   6       13.93       21.78     16.20 o 
  -4 -34   6       24.50       14.57     10.61 o 
  -3 -34   6       81.90       72.69     18.06 o 
  -2 -34   6       34.11       24.34     22.84 o 
  -1 -34   6        2.65       -5.08     10.36 o 
   0 -34   6        4.96       -7.70     15.14 o 
   1 -34   6        1.23        5.05     16.47 o 
   2 -34   6       45.57       56.50     15.11 o 
  -5 -33   6       14.31       13.22     11.36 o 
  -4 -33   6        1.97        4.74      8.63 o 
  -3 -33   6       43.70       43.38     10.72 o 
  -2 -33   6       21.34       16.45     10.39 o 
  -1 -33   6        3.15       -4.06      9.57 o 
   0 -33   6        9.83       -1.59     13.55 o 
   1 -33   6       18.51        9.56     14.08 o 
   2 -33   6        3.20        3.25     11.41 o 
  -5 -32   6       15.97       10.55      9.28 o 
  -4 -32   6       30.68       19.34      9.47 o 
  -3 -32   6      120.89      103.63     31.34 o 
  -2 -32   6       20.15       15.51      9.01 o 
  -1 -32   6       13.31        6.64      9.20 o 
   0 -32   6        6.07        2.22      8.73 o 
   1 -32   6        6.15       12.22     15.67 o 
   2 -32   6       52.78       39.56     13.56 o 
  -6 -31   6        9.95       -4.78     13.81 o 
  -5 -31   6       24.80       45.06     20.85 o 
  -4 -31   6       19.39       27.08      9.39 o 
  -3 -31   6       49.90       44.49     10.71 o 
  -2 -31   6        4.55       -2.65      8.13 o 
  -1 -31   6       15.27        9.78      9.07 o 
   0 -31   6       90.01       98.55     20.72 o 
   1 -31   6       15.58       21.74     10.95 o 
   2 -31   6       10.53       13.75     11.86 o 
   3 -31   6       22.76       19.13     21.52 o 
  -6 -30   6        2.81        1.47      9.72 o 
  -5 -30   6       38.58       41.24     11.26 o 
  -4 -30   6       10.32        6.24      9.39 o 
  -3 -30   6      133.17       93.37     11.69 o 
  -2 -30   6       14.63        3.39      8.16 o 
  -1 -30   6        2.97       -3.36      7.83 o 
   0 -30   6       17.12       15.87      9.18 o 
   1 -30   6       20.74       31.49     12.40 o 
   2 -30   6       18.03       17.29     12.06 o 
   3 -30   6       18.32        8.50     20.98 o 
  -6 -29   6       44.52       51.20     11.33 o 
  -5 -29   6       17.72        7.18      9.20 o 
  -4 -29   6       13.60       12.36      9.47 o 
  -3 -29   6        5.79        5.34     10.23 o 
  -2 -29   6       18.46       10.41      9.26 o 
  -1 -29   6       21.73       30.02      9.26 o 
   0 -29   6       50.23       41.69     11.15 o 
   1 -29   6       37.45       24.23     12.63 o 
   2 -29   6       37.06       33.01     10.32 o 
   3 -29   6        2.66       -1.59     18.86 o 
   4 -29   6        6.94       10.89     22.58 o 
  -6 -28   6       69.34       85.05     11.42 o 
  -5 -28   6       14.31       13.86      8.73 o 
  -4 -28   6       77.99       73.50     11.42 o 
  -3 -28   6       73.23       52.37      9.81 o 
  -2 -28   6       82.75       94.46      9.87 o 
  -1 -28   6       27.33       26.96      9.77 o 
   0 -28   6       63.22       56.43     15.41 o 
   1 -28   6       58.29       42.92     12.67 o 
   2 -28   6       64.21       59.88     14.83 o 
   3 -28   6        7.91        4.52     18.59 o 
   4 -28   6       14.03       17.27     22.58 o 
  -7 -27   6       17.02       15.74      9.89 o 
  -6 -27   6       40.63       42.32     12.22 o 
  -5 -27   6       10.26        4.60      8.28 o 
  -4 -27   6      100.65       74.74     12.31 o 
  -3 -27   6        8.55       13.64      8.53 o 
  -2 -27   6      320.35      290.93     49.54 o 
  -1 -27   6      130.65      149.66     29.62 o 
   0 -27   6      233.16      183.79     34.80 o 
   1 -27   6        4.10        0.21      8.77 o 
   2 -27   6      102.16      129.80     14.76 o 
   3 -27   6       44.42       56.58     23.64 o 
   4 -27   6        7.50        9.30     20.72 o 
  -7 -26   6        6.54       10.01     10.20 o 
  -6 -26   6       36.66       31.27      9.39 o 
  -5 -26   6      102.50      112.58     13.00 o 
  -4 -26   6       51.60       36.27      9.30 o 
  -3 -26   6        4.27       -4.25     10.76 o 
  -2 -26   6       20.91       30.18     10.06 o 
  -1 -26   6      170.43      156.50     16.73 o 
   0 -26   6       34.73       34.19      8.39 o 
   1 -26   6       20.20        5.57      7.96 o 
   2 -26   6       12.57        9.70      9.80 o 
   3 -26   6       11.48       -2.13     17.00 o 
   4 -26   6        6.23       -0.27     19.92 o 
  -7 -25   6       25.00       36.48      9.87 o 
  -6 -25   6       46.63       57.79     13.35 o 
  -5 -25   6        9.78       10.94      7.88 o 
  -4 -25   6       41.69       41.52      8.40 o 
  -3 -25   6      132.22      100.49     12.67 o 
  -2 -25   6      179.73      185.90     38.65 o 
  -1 -25   6      129.37      135.31     35.33 o 
   0 -25   6        4.41        7.36      6.24 o 
   1 -25   6       86.96       96.34     14.08 o 
   2 -25   6       87.98       94.80     14.74 o 
   3 -25   6       18.52       14.34     18.06 o 
   4 -25   6        8.47        4.52     19.13 o 
   5 -25   6       19.70       20.45     23.64 o 
  -7 -24   6       46.41       32.35     13.11 o 
  -6 -24   6        5.73       11.65      8.91 o 
  -5 -24   6       35.49       47.72      9.24 o 
  -4 -24   6       65.50       76.61     11.23 o 
  -3 -24   6       88.32      110.34     34.93 o 
  -2 -24   6       28.50       41.24      7.76 o 
  -1 -24   6       15.55       19.33      6.08 o 
   0 -24   6        5.26        3.60      5.75 o 
   1 -24   6       27.55       26.93     10.33 o 
   2 -24   6       21.49       30.65      7.79 o 
   3 -24   6       24.30       38.52     20.72 o 
   4 -24   6        5.90        2.13     16.47 o 
   5 -24   6        9.05       13.28     19.92 o 
  -8 -23   6       27.35       27.84     12.32 o 
  -7 -23   6        7.54       12.39      9.76 o 
  -6 -23   6       12.99        7.43      8.36 o 
  -5 -23   6        1.60       -6.94      7.03 o 
  -4 -23   6       93.60      113.14     11.55 o 
  -3 -23   6      112.59      142.06     11.45 o 
  -2 -23   6       69.21       59.43      8.59 o 
  -1 -23   6       46.22       37.40     11.09 o 
   0 -23   6       74.51       65.47      7.38 o 
   1 -23   6       16.69        8.14      8.23 o 
   2 -23   6       20.06       15.62      9.75 o 
   3 -23   6        7.96        6.91     16.47 o 
   4 -23   6       15.02       25.77     20.72 o 
   5 -23   6       26.67       22.31     23.38 o 
  -8 -22   6       38.80       30.12     12.49 o 
  -7 -22   6       81.88       90.96     15.01 o 
  -6 -22   6       19.04       22.02      8.28 o 
  -5 -22   6       10.71        8.87      7.59 o 
  -4 -22   6      133.73      145.75     11.30 o 
  -3 -22   6      284.77      307.83     15.20 o 
  -2 -22   6       69.95       76.06      9.08 o 
  -1 -22   6      219.25      213.24     13.81 o 
   0 -22   6       68.51       60.85     10.71 o 
   1 -22   6       78.98       65.69     11.81 o 
   2 -22   6       44.62       24.24      8.24 o 
   3 -22   6        1.23       -0.27     13.55 o 
   4 -22   6       42.68       53.13     22.05 o 
   5 -22   6       15.04       20.72     20.72 o 
  -8 -21   6       20.86       13.04     13.55 o 
  -7 -21   6       20.16       32.00     11.49 o 
  -6 -21   6       64.88       60.08     10.13 o 
  -5 -21   6       55.07       59.49      8.66 o 
  -4 -21   6       63.87       61.56      8.81 o 
  -3 -21   6      122.79      121.94      8.26 o 
  -2 -21   6       72.69       72.05     15.80 o 
  -1 -21   6      224.08      215.80     52.68 o 
   0 -21   6       26.98       23.40      6.24 o 
   1 -21   6       82.41       90.50     10.25 o 
   2 -21   6       23.99       32.00     10.02 o 
   3 -21   6       20.45       13.02     16.47 o 
   4 -21   6       10.01       16.20     19.13 o 
   5 -21   6        4.42        6.64     20.19 o 
  -8 -20   6        4.30       -0.66      9.77 o 
  -7 -20   6       94.00      111.70     13.06 o 
  -6 -20   6       18.89       20.47      8.37 o 
  -5 -20   6        0.82       -4.34      6.84 o 
  -4 -20   6       59.35       46.70     10.59 o 
  -3 -20   6      116.45      127.77     14.27 o 
  -2 -20   6      364.26      280.30     51.80 o 
  -1 -20   6       76.86       97.43     15.64 o 
   0 -20   6       32.45       37.67      5.99 o 
   1 -20   6      549.79      529.18     29.35 o 
   2 -20   6       49.47       34.95      9.14 o 
   3 -20   6        8.95        0.00     14.61 o 
   4 -20   6        2.88        4.52     15.67 o 
   5 -20   6       12.23       10.09     17.80 o 
   6 -20   6        0.69        6.91     21.52 o 
  -8 -19   6       39.94       50.80     15.54 o 
  -7 -19   6       23.61       20.71     13.95 o 
  -6 -19   6       85.95       87.25     14.74 o 
  -5 -19   6       54.90       43.90      8.67 o 
  -4 -19   6      110.36      127.62     10.89 o 
  -3 -19   6      197.91      203.30     11.17 o 
  -2 -19   6      289.74      257.95     12.76 o 
  -1 -19   6      875.29      876.30     21.68 o 
   0 -19   6      497.25      512.38     14.37 o 
   1 -19   6      576.30      558.79     55.52 o 
   2 -19   6       12.21        4.01      5.83 o 
   3 -19   6       16.52       22.05     15.14 o 
   4 -19   6        9.00        3.45     15.67 o 
   5 -19   6       26.19       34.00     21.78 o 
   6 -19   6       18.21       25.77     24.17 o 
  -8 -18   6       28.99       45.34     12.73 o 
  -7 -18   6       71.31       81.12     31.34 o 
  -6 -18   6       17.82       17.71      7.72 o 
  -5 -18   6       16.26       23.80      6.43 o 
  -4 -18   6       30.57       41.31      7.23 o 
  -3 -18   6       56.21       48.18      8.15 o 
  -2 -18   6      136.17      132.89     13.10 o 
  -1 -18   6       23.45       26.45      5.59 o 
   0 -18   6      177.32      171.29      9.81 o 
   1 -18   6      181.40      166.41      9.73 o 
   2 -18   6       88.58       46.50     27.76 o 
   3 -18   6        0.14       -5.31     11.42 o 
   4 -18   6        5.41        3.72     15.67 o 
   5 -18   6       13.06        9.03     19.13 o 
   6 -18   6        4.79       18.06     20.72 o 
  -9 -17   6        3.35        1.72     10.55 o 
  -8 -17   6      158.22      158.02     27.63 o 
  -7 -17   6       17.58       10.93     15.41 o 
  -6 -17   6      111.17      107.67     17.66 o 
  -5 -17   6       78.80      109.07     13.95 o 
  -4 -17   6       31.07       28.39      7.46 o 
  -3 -17   6       56.81       58.37     10.58 o 
  -2 -17   6      327.29      313.82     14.55 o 
  -1 -17   6      357.31      350.55     18.11 o 
   0 -17   6      195.73      172.09     15.10 o 
   1 -17   6      191.86      184.17     10.02 o 
   2 -17   6      136.08      126.45     13.41 o 
   3 -17   6      107.45      110.50     22.58 o 
   4 -17   6       24.57       27.09     18.06 o 
   5 -17   6       51.33       44.89     20.98 o 
   6 -17   6        6.80        3.72     18.59 o 
  -9 -16   6        3.12        9.07     11.54 o 
  -8 -16   6       62.80       61.09     11.17 o 
  -7 -16   6       27.03       24.49      9.62 o 
  -6 -16   6        6.79       16.33      8.73 o 
  -5 -16   6       19.39       13.80      6.84 o 
  -4 -16   6      606.23      552.13     21.51 o 
  -3 -16   6       55.58       61.66      7.76 o 
  -2 -16   6       25.67       24.15      4.33 o 
  -1 -16   6       24.06       26.55      5.00 o 
   0 -16   6      129.33      148.31      8.54 o 
   1 -16   6      301.17      261.25     12.19 o 
   2 -16   6        9.24        9.54      7.52 o 
   3 -16   6       17.69       33.47     15.67 o 
   4 -16   6      149.30      136.80     27.09 o 
   5 -16   6        1.37        9.56     16.20 o 
   6 -16   6       72.26       70.92     27.09 o 
  -9 -15   6        6.63       11.69     11.27 o 
  -8 -15   6       40.54       43.14     10.96 o 
  -7 -15   6       29.70       36.92     10.71 o 
  -6 -15   6      142.27      129.21     12.23 o 
  -5 -15   6       99.22      107.73     22.84 o 
  -4 -15   6      214.15      234.78     12.56 o 
  -3 -15   6      212.45      249.52     10.65 o 
  -2 -15   6      469.06      422.13     15.00 o 
  -1 -15   6      234.54      251.91     12.51 o 
   0 -15   6       63.16       65.81      7.44 o 
   1 -15   6      136.76      159.16      8.98 o 
   2 -15   6       32.90       35.53      7.50 o 
   3 -15   6       85.71      105.19     21.25 o 
   4 -15   6      151.42      143.44     27.09 o 
   5 -15   6        7.91        8.50     15.67 o 
   6 -15   6        6.95        4.52     19.92 o 
  -9 -14   6       42.34       58.64     13.27 o 
  -8 -14   6       50.92       46.77     11.45 o 
  -7 -14   6       26.91       38.92     10.51 o 
  -6 -14   6      115.53      142.08     17.13 o 
  -5 -14   6      145.97      154.43     10.61 o 
  -4 -14   6       22.97       23.20      6.98 o 
  -3 -14   6        7.11       11.18      3.97 o 
  -2 -14   6        9.03        8.44      4.18 o 
  -1 -14   6      287.05      271.61     10.49 o 
   0 -14   6      200.51      222.02      8.68 o 
   1 -14   6      305.56      355.67     31.08 o 
   2 -14   6      317.04      293.25     30.81 o 
   3 -14   6      113.56      107.31     22.31 o 
   4 -14   6      190.89      155.92     27.63 o 
   5 -14   6        3.24        9.30     15.41 o 
   6 -14   6       11.49       13.28     20.72 o 
  -9 -13   6       43.72       31.99     12.96 o 
  -8 -13   6       45.68       35.55     10.26 o 
  -7 -13   6       17.02       28.21      8.34 o 
  -6 -13   6      270.36      236.05     26.16 o 
  -5 -13   6       31.09       37.31      8.43 o 
  -4 -13   6       11.24       12.61     10.63 o 
  -3 -13   6       48.93       64.46      6.24 o 
  -2 -13   6     1180.03      760.42    260.05 o 
  -1 -13   6      160.07      178.06      7.93 o 
   0 -13   6      108.43      116.42      6.91 o 
   1 -13   6       11.89       14.54      4.91 o 
   2 -13   6      250.62      223.92     26.30 o 
   3 -13   6       89.35      116.61     22.31 o 
   4 -13   6      207.56      201.88     29.22 o 
   5 -13   6        9.14        9.83     17.00 o 
   6 -13   6       28.34       25.77     21.52 o 
  -9 -12   6       29.05       26.63     10.59 o 
  -8 -12   6        8.06        4.02      8.68 o 
  -7 -12   6       12.56        7.48      8.05 o 
  -6 -12   6       35.62       44.99      9.83 o 
  -5 -12   6     1273.99     1212.83     34.23 o 
  -4 -12   6       25.20       27.55      6.83 o 
  -3 -12   6       12.18       23.84      4.27 o 
  -2 -12   6      585.97      558.08     32.41 o 
  -1 -12   6       56.09       53.34      5.80 o 
   0 -12   6      607.72      540.92     16.00 o 
   1 -12   6       39.04       29.87      4.91 o 
   2 -12   6     1272.43     1197.97     61.89 o 
   3 -12   6      113.25      115.02     21.25 o 
   4 -12   6       62.43       70.92     20.19 o 
   5 -12   6       27.21       20.98     18.06 o 
   6 -12   6        7.81        5.84     17.27 o 
  -9 -11   6       42.70       46.82     11.36 o 
  -8 -11   6        0.56        0.42      9.48 o 
  -7 -11   6        0.25        3.57      7.86 o 
  -6 -11   6       10.40        4.77      7.40 o 
  -5 -11   6      557.59      556.68     27.46 o 
  -4 -11   6      142.90      166.14     14.74 o 
  -3 -11   6       17.27       25.34      4.75 o 
  -2 -11   6      194.36      167.91     25.74 o 
  -1 -11   6      558.28      554.05     16.53 o 
   0 -11   6      322.86      325.19     11.56 o 
   1 -11   6      308.01      327.11     11.23 o 
   2 -11   6       58.61       85.00     18.06 o 
   3 -11   6        4.64        7.97     12.22 o 
   4 -11   6      153.94      126.44     24.97 o 
   5 -11   6       91.68       96.42     23.38 o 
   6 -11   6       34.20       50.20     22.31 o 
   7 -11   6       21.02       20.98     22.84 o 
  -9 -10   6        0.52       14.39     10.85 o 
  -8 -10   6       77.40       94.30     21.52 o 
  -7 -10   6       12.31       16.47     12.75 o 
  -6 -10   6       19.61       17.80     13.28 o 
  -5 -10   6        5.72        0.53      7.97 o 
  -4 -10   6      189.06      193.61      9.28 o 
  -3 -10   6      297.23      266.91     11.76 o 
  -2 -10   6      189.33      222.78      8.52 o 
  -1 -10   6      664.29      661.34     15.74 o 
   0 -10   6       93.86       91.74      7.39 o 
   1 -10   6      330.66      339.17     10.49 o 
   2 -10   6      609.29      538.69     40.11 o 
   3 -10   6      419.95      377.72     35.33 o 
   4 -10   6       71.74       74.91     20.98 o 
   5 -10   6       96.09       84.20     23.38 o 
   6 -10   6        3.76       13.28     18.06 o 
   7 -10   6       10.70       11.42     19.66 o 
  -9  -9   6       21.18       20.98     15.94 o 
  -8  -9   6       37.29       49.94     13.55 o 
  -7  -9   6       62.00       58.44     11.95 o 
  -6  -9   6       70.64       78.09     11.42 o 
  -5  -9   6      205.54      239.59     27.63 o 
  -4  -9   6       39.46       43.48      6.07 o 
  -3  -9   6       31.45       47.71      8.30 o 
  -2  -9   6     1064.63     1126.89     22.76 o 
  -1  -9   6      329.99      324.13     14.01 o 
   0  -9   6       60.06       67.61      7.27 o 
   1  -9   6     1017.01      946.00     23.67 o 
   2  -9   6       31.55       52.86     15.67 o 
   3  -9   6      186.34      169.73     24.70 o 
   4  -9   6       30.96       14.88     13.81 o 
   5  -9   6      148.11      140.52     25.50 o 
   6  -9   6       15.00        1.06     17.27 o 
   7  -9   6       23.49       32.41     23.91 o 
  -9  -8   6       22.26       22.05     15.14 o 
  -8  -8   6       24.74       28.95     11.95 o 
  -7  -8   6      135.83      149.02     15.41 o 
  -6  -8   6      238.11      240.13     29.22 o 
  -5  -8   6      766.42      792.10     29.48 o 
  -4  -8   6       46.91       59.06      6.63 o 
  -3  -8   6      519.55      496.58     17.15 o 
  -2  -8   6       78.55       83.56      6.32 o 
  -1  -8   6      193.36      214.09      8.83 o 
   0  -8   6       24.29       19.10      5.08 o 
   1  -8   6       66.32       68.57      5.01 o 
   2  -8   6      611.69      688.24     43.83 o 
   3  -8   6      192.32      164.95     24.17 o 
   4  -8   6        3.15        2.66     13.55 o 
   5  -8   6       42.32       70.66     21.78 o 
   6  -8   6        1.96       -5.58     16.47 o 
   7  -8   6        3.37        5.31     20.45 o 
  -9  -7   6        0.74        6.64     13.55 o 
  -8  -7   6        8.76       -1.06     13.28 o 
  -7  -7   6       25.22       21.78     13.81 o 
  -6  -7   6       73.55      101.20     12.75 o 
  -5  -7   6      248.08      203.47     24.17 o 
  -4  -7   6        8.20        4.03      5.22 o 
  -3  -7   6      283.09      274.92     15.94 o 
  -2  -7   6     2058.72     2107.63     41.78 o 
  -1  -7   6     2131.13     2223.06     42.96 o 
   0  -7   6      479.37      456.19     11.39 o 
   1  -7   6      279.48      279.27      8.84 o 
   2  -7   6      407.95      410.39     33.73 o 
   3  -7   6        5.35       -0.80     11.69 o 
   4  -7   6       39.68       17.80     15.41 o 
   5  -7   6       68.96       85.80     22.84 o 
   6  -7   6       52.98       48.34     21.78 o 
   7  -7   6        5.90       13.81     22.05 o 
  -9  -6   6       11.55        0.53     14.61 o 
  -8  -6   6        1.53        7.97     11.95 o 
  -7  -6   6       23.55       31.08     11.95 o 
  -6  -6   6      254.96      222.06     27.89 o 
  -5  -6   6      330.87      313.26     19.59 o 
  -4  -6   6       48.13       38.40      8.07 o 
  -3  -6   6      222.14      208.78     20.98 o 
  -2  -6   6      124.74      145.58      8.63 o 
  -1  -6   6      352.96      329.58     13.20 o 
   0  -6   6      446.58      445.60     20.50 o 
   1  -6   6      475.87      451.02     12.96 o 
   2  -6   6      499.26      470.16     36.92 o 
   3  -6   6       18.62        6.11     12.22 o 
   4  -6   6       17.40        2.92     13.28 o 
   5  -6   6       19.24       12.75     16.20 o 
   6  -6   6        1.66       -1.86     17.27 o 
   7  -6   6       31.41       21.25     22.31 o 
  -9  -5   6       18.42       -7.70     11.95 o 
  -8  -5   6       24.17       26.83     12.48 o 
  -7  -5   6        9.83       16.73     12.22 o 
  -6  -5   6      120.95      157.52     14.61 o 
  -5  -5   6      194.71      222.16     15.54 o 
  -4  -5   6      322.17      340.30     19.40 o 
  -3  -5   6      169.31      174.81     13.38 o 
  -2  -5   6       19.52       23.83      6.43 o 
  -1  -5   6      429.44      454.90     12.09 o 
   0  -5   6      255.38      249.44     12.33 o 
   1  -5   6      652.77      645.70     14.84 o 
   2  -5   6      319.87      339.47     30.55 o 
   3  -5   6      118.94      138.13     21.78 o 
   4  -5   6      176.86      167.08     26.03 o 
   5  -5   6      232.37      209.05     30.55 o 
   6  -5   6       33.13       33.47     20.19 o 
   7  -5   6       13.22       19.39     21.25 o 
  -9  -4   6       39.13       33.73     18.59 o 
  -8  -4   6       25.03       18.86     12.75 o 
  -7  -4   6      117.29       98.28     11.95 o 
  -6  -4   6       79.98       71.19      9.30 o 
  -5  -4   6       93.22      115.48      9.21 o 
  -4  -4   6      346.02      308.20     42.10 o 
  -3  -4   6      104.97      106.59      7.62 o 
  -2  -4   6      120.02      124.44      8.49 o 
  -1  -4   6      323.32      342.25     12.44 o 
   0  -4   6      706.84      770.49     17.80 o 
   1  -4   6      681.84      734.59     17.49 o 
   2  -4   6        2.27        4.78     10.36 o 
   3  -4   6      340.38      359.92     33.73 o 
   4  -4   6      396.13      396.05     36.92 o 
   5  -4   6       52.28       57.91     20.98 o 
   6  -4   6        4.61       12.48     17.80 o 
   7  -4   6        1.02        2.66     21.25 o 
  -9  -3   6        1.33      -15.94     13.81 o 
  -8  -3   6        4.68        3.45     11.42 o 
  -7  -3   6       21.76       15.94      9.83 o 
  -6  -3   6       28.58       25.50     12.75 o 
  -5  -3   6       51.78       66.63      7.71 o 
  -3  -3   6       40.03       36.70      9.83 o 
  -2  -3   6      310.30      320.06     11.91 o 
  -1  -3   6     1545.09     1565.08     42.80 o 
   0  -3   6      368.65      384.30     11.33 o 
   1  -3   6      884.97      917.08     21.69 o 
   2  -3   6      308.58      317.69     29.48 o 
   3  -3   6       63.64       80.75     17.80 o 
   4  -3   6      551.27      574.28     45.16 o 
   5  -3   6      290.33      344.78     37.45 o 
   6  -3   6       14.34       13.55     18.33 o 
   7  -3   6        1.04       13.93     13.81 o 
  -9  -2   6        2.86       -4.52     13.55 o 
  -8  -2   6      109.78      123.25     19.92 o 
  -7  -2   6       15.16       13.55     12.48 o 
  -6  -2   6      183.09      201.26     19.66 o 
  -5  -2   6      497.97      437.47     16.27 o 
  -4  -2   6      201.87      211.50     10.80 o 
  -3  -2   6       16.64       22.78      4.88 o 
  -2  -2   6      177.59      167.78      8.69 o 
  -1  -2   6      615.00      584.83     22.07 o 
   0  -2   6     3029.75     3014.23     56.45 o 
   1  -2   6      556.02      558.37     13.11 o 
   2  -2   6      700.94      655.30     41.44 o 
   3  -2   6      289.35      263.24     29.22 o 
   4  -2   6      126.02      128.03     22.84 o 
   5  -2   6       93.55       90.84     21.78 o 
   6  -2   6        2.69        1.06     17.27 o 
   7  -2   6       10.21        6.11     13.11 o 
  -9  -1   6        1.77      -10.36     14.61 o 
  -8  -1   6       28.84       23.38     12.22 o 
  -7  -1   6      132.38      158.31     14.88 o 
  -6  -1   6       26.63       30.96      8.34 o 
  -5  -1   6       78.90       61.37     41.84 o 
  -4  -1   6      564.51      542.31     19.70 o 
  -3  -1   6      346.16      342.14     20.98 o 
  -2  -1   6      200.71      196.63     14.74 o 
  -1  -1   6      851.58      785.88     21.84 o 
   0  -1   6      238.26      243.09     12.86 o 
   1  -1   6      107.49      115.31      7.45 o 
   2  -1   6        7.47       23.38     12.75 o 
   3  -1   6     1793.90     1763.49     80.22 o 
   4  -1   6      156.32      121.66     23.11 o 
   5  -1   6       71.28       57.11     20.19 o 
   6  -1   6       23.93       23.26     11.34 o 
   7  -1   6       18.93       21.25     17.80 o 
  -9   0   6        3.17        8.50     13.02 o 
  -8   0   6       65.51       24.44     12.22 o 
  -7   0   6        0.20        3.45     10.63 o 
  -6   0   6      367.81      396.58     20.19 o 
  -5   0   6      985.85      987.95     28.62 o 
  -4   0   6       88.64      107.19     12.21 o 
  -3   0   6       67.37       91.79      9.83 o 
  -2   0   6       50.66       70.44      8.61 o 
  -1   0   6     4725.90     4619.65    120.06 o 
   0   0   6     3433.61     3457.29     80.05 o 
   1   0   6       42.43       41.20      5.09 o 
   2   0   6      727.56      633.52     40.38 o 
   3   0   6     1267.65     1259.60     64.28 o 
   4   0   6      283.51      333.89     34.00 o 
   5   0   6       50.36       82.18     12.38 o 
   6   0   6        1.52       -7.83      9.23 o 
   7   0   6       12.31       26.56     19.66 o 
  -9   1   6        2.04       -3.98     12.22 o 
  -8   1   6       28.76       26.03     13.28 o 
  -7   1   6      128.95      137.06     23.11 o 
  -6   1   6       23.85       19.67      7.11 o 
  -5   1   6       81.59       96.43      9.16 o 
  -4   1   6      574.61      539.97     22.90 o 
  -3   1   6      348.91      352.34     19.16 o 
  -2   1   6      208.14      193.48     13.62 o 
  -1   1   6      833.62      818.32     18.28 o 
   0   1   6      242.59      280.94     21.91 o 
   1   1   6      111.15      130.08     13.28 o 
   2   1   6        4.81       12.22     11.69 o 
   3   1   6     1811.51     1791.38     81.02 o 
   4   1   6      154.05      168.18     20.59 o 
   5   1   6       72.47       57.98     12.89 o 
   6   1   6       23.03       17.05     12.17 o 
   7   1   6       19.33       18.86     16.73 o 
  -9   2   6        2.69        1.33     12.48 o 
  -8   2   6      109.03      137.59     15.41 o 
  -7   2   6       14.83       31.08     10.63 o 
  -6   2   6      190.49      211.49     13.31 o 
  -5   2   6      481.70      439.61     17.46 o 
  -4   2   6      188.68      176.44     10.03 o 
  -3   2   6       14.59       15.47      4.91 o 
  -2   2   6      180.02      178.60     13.38 o 
  -1   2   6      602.74      587.83     13.46 o 
   0   2   6     3038.57     3106.74     91.38 o 
   1   2   6      561.03      554.91     18.18 o 
   2   2   6      709.97      683.11     27.97 o 
   3   2   6      291.99      320.41     16.37 o 
   4   2   6      121.68      133.73     13.21 o 
   5   2   6       92.95       78.28     13.95 o 
   6   2   6        3.23       10.08     11.19 o 
   7   2   6       10.54       15.94     17.00 o 
  -9   3   6        1.12        7.17     12.22 o 
  -8   3   6        5.68        5.05     11.69 o 
  -7   3   6       21.80       15.67     10.63 o 
  -6   3   6       28.73       19.57      8.74 o 
  -5   3   6       46.72       61.67      7.79 o 
  -4   3   6      356.58      363.56     19.84 o 
  -3   3   6       43.18       41.70      8.02 o 
  -2   3   6      316.83      302.84     16.68 o 
  -1   3   6     1567.57     1579.81     31.86 o 
   0   3   6      377.72      392.45     14.55 o 
   1   3   6      878.57      897.77     31.65 o 
   2   3   6      304.08      296.09     13.87 o 
   3   3   6       65.08       87.36     10.30 o 
   4   3   6      561.91      587.33     27.16 o 
   5   3   6      290.99      323.68     18.82 o 
   6   3   6       14.36       20.54     12.29 o 
   7   3   6        0.99        6.91     14.88 o 
  -9   4   6       40.11       26.03     13.55 o 
  -8   4   6       23.20       33.73     12.22 o 
  -7   4   6      123.55      103.06     18.59 o 
  -6   4   6       79.35       77.94     12.38 o 
  -5   4   6       94.60      117.62     10.89 o 
  -4   4   6      333.26      337.55     23.38 o 
  -3   4   6       98.49      101.04      7.17 o 
  -2   4   6      122.81      141.38      7.91 o 
  -1   4   6      323.39      332.76     18.99 o 
   0   4   6      708.81      770.66     23.14 o 
   1   4   6      690.23      751.07     31.48 o 
   2   4   6        3.04       -1.65      5.79 o 
   3   4   6      341.10      346.84     19.57 o 
   4   4   6      390.52      372.62     23.93 o 
   5   4   6       51.44       57.31     13.12 o 
   6   4   6        4.45       13.55     14.34 o 
   7   4   6        0.91       -6.91     15.67 o 
  -9   5   6       18.61       13.81     16.47 o 
  -8   5   6       23.03       26.03     13.02 o 
  -7   5   6       10.82        2.92     11.16 o 
  -6   5   6      120.77      129.39     15.45 o 
  -5   5   6      191.60      196.83     15.11 o 
  -4   5   6      324.14      315.03     13.30 o 
  -3   5   6      169.70      191.01     16.34 o 
  -2   5   6       18.20       19.92      5.02 o 
  -1   5   6      433.35      463.62     15.94 o 
   0   5   6      247.72      247.90     11.46 o 
   1   5   6      642.73      627.31     24.92 o 
   2   5   6      327.52      314.38     20.19 o 
   3   5   6      118.38      127.60     14.67 o 
   4   5   6      179.74      165.81     21.12 o 
   5   5   6      229.31      230.70     19.07 o 
   6   5   6       33.36       28.69     17.53 o 
   7   5   6       13.24       10.36     17.27 o 
  -9   6   6       10.89        2.39     13.55 o 
  -8   6   6        1.81       -7.17     11.16 o 
  -7   6   6       21.44       10.09     10.36 o 
  -6   6   6      254.92      217.96     19.15 o 
  -5   6   6      335.59      307.99     20.95 o 
  -4   6   6       46.15       46.89      4.91 o 
  -3   6   6      229.58      212.35     10.13 o 
  -2   6   6      130.64      152.26     15.54 o 
  -1   6   6      352.07      347.40     15.27 o 
   0   6   6      439.66      429.74     17.01 o 
   1   6   6      476.03      454.93     34.27 o 
   2   6   6      497.90      458.55     18.94 o 
   3   6   6       19.32        5.44      7.22 o 
   4   6   6       16.33       13.01      9.50 o 
   5   6   6       18.31       18.97     10.82 o 
   6   6   6        1.70        0.00     14.08 o 
   7   6   6       31.55       38.52     17.27 o 
  -9   7   6        0.77        4.78     14.08 o 
  -8   7   6        9.33        2.92     10.89 o 
  -7   7   6       24.43       32.67     11.69 o 
  -6   7   6       71.21       73.06     12.24 o 
  -5   7   6      254.42      258.60     23.38 o 
  -4   7   6        8.85       10.47      4.14 o 
  -3   7   6      275.95      249.68     17.06 o 
  -2   7   6     2050.68     2069.22     84.47 o 
  -1   7   6     2130.41     2258.59     72.38 o 
   0   7   6      478.02      454.46     14.76 o 
   1   7   6      271.24      282.23     14.69 o 
   2   7   6      414.38      422.00     19.96 o 
   3   7   6        5.51       -3.82      6.87 o 
   4   7   6       40.57       47.19     11.67 o 
   5   7   6       70.21       88.09     15.27 o 
   6   7   6       53.39       56.58     19.66 o 
   7   7   6        5.79       -0.53     16.20 o 
  -9   8   6       22.31       22.58     15.14 o 
  -8   8   6       24.86       19.39     12.75 o 
  -7   8   6      143.33      132.55     16.73 o 
  -6   8   6      240.42      210.98     15.00 o 
  -5   8   6      769.97      779.77     33.44 o 
  -4   8   6       46.58       46.71      5.63 o 
  -3   8   6      523.98      495.80     17.93 o 
  -2   8   6       83.23       70.66     15.67 o 
  -1   8   6      190.49      215.40     10.40 o 
   0   8   6       23.18       20.63      7.57 o 
   1   8   6       68.54       68.66      8.44 o 
   2   8   6      613.30      668.42     26.74 o 
   3   8   6      189.62      172.11     13.15 o 
   4   8   6        2.67        4.30      7.60 o 
   5   8   6       41.16       55.98     11.87 o 
   6   8   6        2.03        2.66     14.61 o 
   7   8   6        3.29        7.17     18.06 o 
  -8   9   6       36.73       45.69     17.00 o 
  -7   9   6       60.14       57.91     17.27 o 
  -6   9   6       72.70       80.55      9.10 o 
  -5   9   6      207.51      242.23     22.58 o 
  -4   9   6       36.99       32.50      6.41 o 
  -3   9   6       33.91       38.25     14.61 o 
  -2   9   6     1051.68     1118.82     56.84 o 
  -1   9   6      327.75      325.45     13.15 o 
   0   9   6       66.62       75.01      8.34 o 
   1   9   6     1010.32      929.94     32.08 o 
   2   9   6       28.74       49.76      8.98 o 
   3   9   6      186.56      186.30     13.66 o 
   4   9   6       32.30       14.70      9.25 o 
   5   9   6      148.66      161.77     17.27 o 
   6   9   6       13.98        1.59     13.28 o 
   7   9   6       23.52       31.34     16.47 o 
  -7  10   6       14.24        7.44      9.83 o 
  -6  10   6       18.56       32.67     10.36 o 
  -5  10   6        6.05       14.08     14.61 o 
  -4  10   6      184.53      165.43     10.59 o 
  -3  10   6      293.93      255.53     27.36 o 
  -2  10   6      193.69      216.48     24.44 o 
  -1  10   6      662.68      676.14     22.79 o 
   0  10   6       90.98       98.06      9.58 o 
   1  10   6      331.44      268.63     56.71 o 
   2  10   6      611.89      585.24     21.96 o 
   3  10   6      417.25      366.94     21.75 o 
   4  10   6       68.87       80.34     11.03 o 
   5  10   6       96.72      108.38     22.58 o 
   6  10   6        4.03       11.95     14.34 o 
   7  10   6       10.52        8.77     17.80 o 
  -5  11   6      555.55      564.94     22.72 o 
  -4  11   6      144.55      158.05     11.52 o 
  -3  11   6       17.76       18.33     11.69 o 
  -2  11   6      186.71      190.98     23.38 o 
  -1  11   6      575.92      567.79     18.83 o 
   0  11   6      329.19      335.20     20.32 o 
   1  11   6      302.77      294.84     27.63 o 
   2  11   6       60.59       88.88     11.55 o 
   3  11   6        3.42        8.44      7.59 o 
   4  11   6      158.34      149.83     14.61 o 
   5  11   6       92.19      114.22     16.20 o 
   6  11   6       33.71       16.73     14.88 o 
   7  11   6       20.39       33.73     19.92 o 
  -5  12   6     1286.91     1267.99     40.66 o 
  -4  12   6       24.65       22.79      6.87 o 
  -3  12   6        9.26       15.14     12.48 o 
  -2  12   6      594.54      521.69     38.78 o 
  -1  12   6       47.58       56.14      5.83 o 
   0  12   6      614.80      545.60     22.15 o 
   1  12   6       36.75        6.71     15.80 o 
   2  12   6     1263.37     1236.20     39.51 o 
   3  12   6      115.33      131.64     14.52 o 
   4  12   6       64.12       81.60     13.27 o 
   5  12   6       26.73        8.23     12.48 o 
   6  12   6        7.53       16.20     14.34 o 
  -5  13   6       30.32       30.40      7.53 o 
  -4  13   6       11.76        5.05      5.94 o 
  -3  13   6       53.14       64.02     16.47 o 
  -2  13   6     1169.30     1044.44     56.58 o 
  -1  13   6      173.62      201.28     12.17 o 
   0  13   6      106.44      110.04     11.69 o 
   1  13   6       10.65       -0.03      3.72 o 
   2  13   6      264.21      239.42     13.43 o 
   3  13   6       79.23      107.17     13.27 o 
   4  13   6      207.68      205.06     25.50 o 
   5  13   6        8.63        1.59     13.02 o 
   6  13   6       28.87       39.05     14.34 o 
  -5  14   6      145.09      152.47     10.95 o 
  -4  14   6       21.99       26.52      6.74 o 
  -3  14   6        6.76        4.52     12.48 o 
  -2  14   6       10.87        9.83     11.42 o 
  -1  14   6      276.01      256.47     14.36 o 
   0  14   6      198.98      236.55     17.80 o 
   1  14   6      303.19       85.00     10.63 o 
   2  14   6      314.20      332.37     15.24 o 
   3  14   6      117.33      103.07     11.78 o 
   4  14   6      189.97      195.77     18.06 o 
   5  14   6        2.99       -1.06     11.95 o 
   6  14   6       10.80       12.22     14.88 o 
  -5  15   6       95.97      105.84     11.41 o 
  -4  15   6      214.81      233.65     19.26 o 
  -3  15   6      211.41      206.92     27.36 o 
  -2  15   6      488.97      423.67     36.13 o 
  -1  15   6      229.88      241.08     11.97 o 
   0  15   6       59.32       63.13     17.13 o 
   1  15   6      136.00      120.68     10.24 o 
   2  15   6       37.15       44.48      8.40 o 
   3  15   6       92.39      116.30     11.86 o 
   4  15   6      151.42      147.95     16.47 o 
   5  15   6        7.77       -0.27     12.48 o 
   6  15   6        7.05        4.78     14.88 o 
  -5  16   6       19.62        9.37      6.87 o 
  -4  16   6      612.91      615.92     25.98 o 
  -3  16   6       55.27       58.97     18.86 o 
  -2  16   6       26.90       23.38     13.28 o 
  -1  16   6       22.00       37.86      6.91 o 
   0  16   6      130.31      131.39     18.20 o 
   1  16   6      311.32      303.48     19.26 o 
   2  16   6        7.32       14.88      7.51 o 
   3  16   6       18.02       34.94      8.99 o 
   4  16   6      148.66      128.83     22.31 o 
   5  16   6        1.33        9.03     13.28 o 
   6  16   6       70.57       60.83     20.45 o 
  -5  17   6       77.69       85.14     12.33 o 
  -4  17   6       35.29       30.95      8.90 o 
  -3  17   6       55.41       53.92     18.59 o 
  -2  17   6      329.70      352.22     34.00 o 
  -1  17   6      360.57      363.82     15.01 o 
   0  17   6      199.19      201.97     13.95 o 
   1  17   6      182.76      179.67     14.80 o 
   2  17   6      135.91      110.55     11.49 o 
   3  17   6      106.43      104.92     14.34 o 
   4  17   6       24.80       15.41     11.69 o 
   5  17   6       51.58       44.09     16.47 o 
   6  17   6        7.21       12.75     15.41 o 
  -5  18   6       17.68       24.61      8.19 o 
  -4  18   6       33.48       29.75     18.33 o 
  -3  18   6       55.95       74.11     19.92 o 
  -2  18   6      133.52      116.34     22.58 o 
  -1  18   6       23.83       32.20      6.78 o 
   0  18   6      179.63      128.72     60.56 o 
   1  18   6      185.07      173.01     14.74 o 
   2  18   6       91.19       85.80     12.10 o 
   3  18   6        0.20        6.38     10.09 o 
   4  18   6        5.15        0.00     11.42 o 
   5  18   6       13.20       18.33     11.42 o 
   6  18   6        5.22       -7.17     13.02 o 
  -5  19   6       55.77       48.61     13.02 o 
  -4  19   6      113.94      104.66     25.23 o 
  -3  19   6      192.94      182.75     28.95 o 
  -2  19   6      289.26      281.83     33.20 o 
  -1  19   6      881.47      929.00     27.92 o 
   0  19   6      493.99      446.78     39.05 o 
   1  19   6      571.56      564.86     21.38 o 
   2  19   6       11.39        9.85      8.24 o 
   3  19   6       16.24        5.84     10.89 o 
   4  19   6        9.07       -1.86     11.42 o 
   5  19   6       25.80       38.78     15.41 o 
   6  19   6       19.45       13.28     14.61 o 
  -5  20   6        0.84        1.86      8.50 o 
  -4  20   6       61.76       53.92     20.98 o 
  -3  20   6      114.46      108.38     24.17 o 
  -2  20   6      373.03      331.77     35.33 o 
  -1  20   6       76.17       98.10     13.81 o 
   0  20   6       33.90       15.68     11.95 o 
   1  20   6      549.91      545.79     26.61 o 
   2  20   6       49.64       41.76      8.99 o 
   3  20   6        9.23        0.53      9.03 o 
   4  20   6        2.64       16.47     13.02 o 
   5  20   6       11.53        4.52     13.81 o 
   6  20   6        0.78       -3.45     15.14 o 
  -5  21   6       53.16       68.80     13.02 o 
  -4  21   6       65.38       47.28     20.72 o 
  -3  21   6      123.41      102.80     23.38 o 
  -2  21   6       73.74       73.31     20.72 o 
  -1  21   6      227.90      203.73     27.63 o 
   0  21   6       27.55       27.94      8.54 o 
   1  21   6       84.03       81.90     10.32 o 
   2  21   6       24.88       23.69     10.02 o 
   3  21   6       20.23       17.80     11.95 o 
   4  21   6       10.07        4.52     12.75 o 
   5  21   6        4.00       -3.72     14.08 o 
  -5  22   6       10.74        5.84     10.36 o 
  -4  22   6      132.42      106.52     26.30 o 
  -3  22   6      288.89      289.27     36.13 o 
  -2  22   6       64.32       65.61     22.05 o 
  -1  22   6      218.72      214.09     29.48 o 
   0  22   6       68.38       56.43      9.53 o 
   1  22   6       80.26       80.44     12.08 o 
   2  22   6       45.94       46.75     10.63 o 
   3  22   6        1.44       -2.92     10.63 o 
   4  22   6       43.09       30.02     12.75 o 
   5  22   6       14.91       15.41     14.88 o 
  -5  23   6        1.76       -5.84      9.83 o 
  -4  23   6       97.97      111.83     26.03 o 
  -3  23   6      114.12      130.42     27.89 o 
  -2  23   6       67.80       40.38     19.39 o 
  -1  23   6       46.66       44.36     18.33 o 
   0  23   6       73.76       67.31      8.98 o 
   1  23   6       18.71        9.21      8.10 o 
   2  23   6       19.20        3.72     10.63 o 
   3  23   6        8.00       12.22     11.42 o 
   4  23   6       14.48       16.47     14.88 o 
   5  23   6       28.25       11.95     15.14 o 
  -5  24   6       35.37       38.78     12.75 o 
  -3  24   6       86.48      100.14     26.03 o 
  -2  24   6       27.25       14.08     17.53 o 
  -1  24   6       14.83       19.39     18.06 o 
   0  24   6        4.82       -4.20      7.41 o 
   1  24   6       28.16       35.93     10.07 o 
   2  24   6       19.87       31.61     12.48 o 
   3  24   6       24.13       32.41     14.08 o 
   4  24   6        5.54       -4.78     12.48 o 
   5  24   6        8.95       -5.05     14.34 o 
  -5  25   6       10.79       13.28     12.75 o 
  -3  25   6      134.62      119.00     26.03 o 
  -2  25   6      181.70      181.42     30.81 o 
  -1  25   6      125.77      151.94     28.16 o 
   0  25   6        5.30        6.10      7.47 o 
   1  25   6       91.26       93.89     13.64 o 
   2  25   6       87.26       94.83     16.47 o 
   3  25   6       18.71       19.39     11.16 o 
   4  25   6        8.91        1.33     11.95 o 
   5  25   6       19.67        7.44     14.88 o 
  -3  26   6        3.59        2.39     18.06 o 
  -2  26   6       19.56       36.92     21.78 o 
  -1  26   6      174.08      196.30     31.88 o 
   0  26   6       31.71       36.87     10.52 o 
   1  26   6       19.70       17.27     10.89 o 
   2  26   6       12.93       12.22     10.89 o 
   3  26   6       10.97       -2.92     11.69 o 
   4  26   6        5.75        5.31     15.14 o 
  -3  27   6        9.72       12.75     20.19 o 
  -2  27   6      317.17      327.78     39.84 o 
  -1  27   6      136.60      165.75     30.28 o 
   0  27   6      233.91      219.17     18.85 o 
   1  27   6        3.95        8.77     11.69 o 
   2  27   6      100.66      134.94     15.94 o 
   3  27   6       44.19       69.33     15.94 o 
   4  27   6        8.35        6.11     14.34 o 
  -2  28   6       80.71       82.08     26.03 o 
  -1  28   6       29.84       22.31     20.45 o 
   0  28   6       66.60       69.07     13.11 o 
   1  28   6       58.45       43.30     12.75 o 
   2  28   6       64.22       67.73     15.14 o 
   3  28   6        8.11       13.81     11.95 o 
   4  28   6       14.60       21.25     14.08 o 
  -2  29   6       19.35       21.78     21.25 o 
  -1  29   6       20.05       40.91     22.31 o 
   0  29   6       50.76       47.02     23.11 o 
   1  29   6       37.52       38.78     14.88 o 
   2  29   6       37.80       34.00     16.20 o 
   3  29   6        2.36        0.00     12.48 o 
   4  29   6        6.87       12.22     17.00 o 
  -2  30   6       14.57       17.80     22.05 o 
  -1  30   6        3.31        0.80     19.13 o 
   1  30   6       20.23       21.25     13.81 o 
   2  30   6       18.83       20.45     14.88 o 
   3  30   6       17.73       14.88     14.61 o 
  -1  31   6       15.43       10.09     21.78 o 
   1  31   6       15.95        1.59     11.69 o 
   2  31   6       10.09       -6.11     12.48 o 
   3  31   6       22.14       30.28     15.14 o 
  -1  32   6       13.42       27.36     23.11 o 
   1  32   6        6.24        5.31     13.81 o 
   2  32   6       51.80       62.42     15.94 o 
   1  33   6       18.81       16.20     15.41 o 
   2  33   6        2.96        6.91     11.95 o 
   1  34   6        1.26        6.11     14.88 o 
   2  34   6       45.50       29.75     15.94 o 
  -2 -35   7        6.98       -1.20     11.82 o 
  -1 -35   7        8.62        5.05     11.27 o 
  -3 -34   7       12.81       15.12     12.22 o 
  -2 -34   7       10.85        7.74     11.55 o 
  -1 -34   7        8.29        4.27     10.99 o 
   0 -34   7        4.46       -0.27     17.53 o 
  -4 -33   7        8.93       10.98     12.22 o 
  -3 -33   7       22.41       39.01     13.15 o 
  -2 -33   7       41.25       39.07     13.05 o 
  -1 -33   7        7.65       11.09     10.99 o 
   0 -33   7        0.45        1.86     15.67 o 
   1 -33   7       20.65       14.34     17.53 o 
  -4 -32   7       28.54       28.98     10.60 o 
  -3 -32   7       17.01       -3.61      9.28 o 
  -2 -32   7       31.45       34.58     12.75 o 
  -1 -32   7       14.68       11.39     12.22 o 
   0 -32   7       58.28       31.61     17.27 o 
   1 -32   7        5.48        0.27     16.20 o 
  -5 -31   7        3.52        2.00      8.45 o 
  -4 -31   7        0.67       -3.53      8.45 o 
  -3 -31   7        7.00       19.05      9.85 o 
  -2 -31   7       33.80       25.99     10.63 o 
  -1 -31   7        1.02       -1.51      9.49 o 
   0 -31   7        1.16       14.88     12.75 o 
   1 -31   7       13.19       -6.64     15.67 o 
   2 -31   7       37.69       38.52     22.84 o 
  -5 -30   7       28.65       33.71     10.96 o 
  -4 -30   7       46.53       56.58     14.07 o 
  -3 -30   7       59.29       60.70     16.47 o 
  -2 -30   7        1.35        8.00      8.26 o 
  -1 -30   7       34.04       37.33     13.95 o 
   0 -30   7       74.25       28.69     14.88 o 
   1 -30   7       12.57       15.70     11.41 o 
   2 -30   7       58.62       83.67     26.03 o 
  -6 -29   7        1.68        2.79      9.58 o 
  -5 -29   7        4.86       18.03     10.50 o 
  -4 -29   7       12.73       18.00      8.73 o 
  -3 -29   7       26.65       41.99      9.37 o 
  -2 -29   7       58.28       48.36     11.10 o 
  -1 -29   7       28.61       32.34      9.48 o 
   0 -29   7       10.30       24.17     15.94 o 
   1 -29   7       15.53       29.59     12.57 o 
   2 -29   7       28.78       44.36     21.78 o 
   3 -29   7       12.77        3.72     19.92 o 
  -6 -28   7        6.01        6.42      9.91 o 
  -5 -28   7        1.97       -3.54      8.09 o 
  -4 -28   7       46.07       48.15      9.75 o 
  -3 -28   7       33.43       20.97      9.15 o 
  -2 -28   7       11.22       20.25      9.26 o 
  -1 -28   7        0.49       -2.16      7.23 o 
   0 -28   7       13.99       15.14     14.88 o 
   1 -28   7       30.73       41.10     11.42 o 
   2 -28   7        5.46        1.06     17.53 o 
   3 -28   7       15.36       30.28     22.58 o 
  -6 -27   7        5.67        0.73      8.73 o 
  -5 -27   7        2.26        2.91      7.61 o 
  -4 -27   7        4.12       -2.62     11.42 o 
  -3 -27   7        1.68        1.27      7.98 o 
  -2 -27   7       28.39       26.44      8.99 o 
  -1 -27   7        2.77        4.44      7.42 o 
   0 -27   7       48.84       44.86     12.17 o 
   1 -27   7       66.49       58.36     13.15 o 
   2 -27   7       17.73       14.61     18.86 o 
   3 -27   7       39.26       37.19     22.58 o 
  -7 -26   7        8.77       -2.12     10.51 o 
  -6 -26   7       33.28       51.40     11.67 o 
  -5 -26   7       17.52       14.64      9.56 o 
  -4 -26   7       24.11       13.92      8.58 o 
  -3 -26   7       56.09       64.53      8.92 o 
  -2 -26   7        0.39        1.90      7.52 o 
  -1 -26   7       60.29       56.46     18.46 o 
   0 -26   7        1.99       -5.16      8.81 o 
   1 -26   7       14.93       15.94     10.98 o 
   2 -26   7        8.11       15.94     18.33 o 
   3 -26   7       24.55       19.66     18.86 o 
   4 -26   7       12.79       18.06     22.31 o 
  -7 -25   7       18.25       25.98      9.98 o 
  -6 -25   7       26.37       22.85     14.34 o 
  -5 -25   7        7.48        4.78      7.83 o 
  -4 -25   7        2.50       -0.10      7.83 o 
  -3 -25   7        4.34        4.92      7.03 o 
  -2 -25   7       55.68       41.70      9.28 o 
  -1 -25   7      118.41      119.62     29.35 o 
   0 -25   7       30.49       29.24     10.84 o 
   1 -25   7       14.41       19.51     10.46 o 
   2 -25   7       64.01       54.45     20.45 o 
   3 -25   7        2.10       12.22     19.13 o 
   4 -25   7       40.19       28.16     20.98 o 
  -7 -24   7       31.93       23.56     12.65 o 
  -6 -24   7       14.68       19.36      9.61 o 
  -5 -24   7       10.91       10.93      8.62 o 
  -4 -24   7       15.00       20.45      7.64 o 
  -3 -24   7       18.67       21.64      8.80 o 
  -2 -24   7       99.04       99.65      9.64 o 
  -1 -24   7        9.75        8.19      7.14 o 
   0 -24   7        5.32        0.17      9.03 o 
   1 -24   7       18.16       11.51     15.41 o 
   2 -24   7       31.65       17.80     17.27 o 
   3 -24   7       44.92       44.63     21.78 o 
   4 -24   7        3.77      -11.95     18.59 o 
  -7 -23   7        3.65        6.31      9.15 o 
  -6 -23   7        0.46        4.06      7.51 o 
  -5 -23   7       14.93       12.33      8.26 o 
  -4 -23   7       65.12       75.28     15.41 o 
  -3 -23   7        8.77        9.77      7.61 o 
  -2 -23   7      127.90      125.18     11.82 o 
  -1 -23   7       62.56       74.14      7.85 o 
   0 -23   7       49.35       30.13     10.36 o 
   1 -23   7       25.04       17.97      9.30 o 
   2 -23   7       39.33       51.00     18.86 o 
   3 -23   7       17.79       23.64     18.86 o 
   4 -23   7       21.37       37.19     22.84 o 
  -8 -22   7       14.02       14.35     20.59 o 
  -7 -22   7       94.92      141.95     14.10 o 
  -6 -22   7       18.72       15.42      7.98 o 
  -5 -22   7       54.90       54.46     11.69 o 
  -4 -22   7       14.32        3.14      6.95 o 
  -3 -22   7       55.30       63.58      8.21 o 
  -2 -22   7      129.56      148.45     22.31 o 
  -1 -22   7      145.33      132.88     13.85 o 
   0 -22   7       33.11       24.97      9.56 o 
   1 -22   7       12.50        6.31      7.12 o 
   2 -22   7       26.49       17.00     16.20 o 
   3 -22   7       62.93       39.84     20.72 o 
   4 -22   7       24.81       13.02     20.19 o 
   5 -22   7        9.46       12.48     21.52 o 
  -8 -21   7        7.82        5.77     10.61 o 
  -7 -21   7       14.80       29.60     11.68 o 
  -6 -21   7        1.77        6.73      7.83 o 
  -5 -21   7       26.74       29.46      8.85 o 
  -4 -21   7       70.18       68.37      9.63 o 
  -3 -21   7      116.75      127.31     20.98 o 
  -2 -21   7       10.05        5.31      6.65 o 
  -1 -21   7        6.81        2.22      5.38 o 
   0 -21   7       11.61       10.96      8.42 o 
   1 -21   7      221.64      231.74     18.33 o 
   2 -21   7       88.89       79.16     22.05 o 
   3 -21   7        0.13        5.84     17.27 o 
   4 -21   7       12.11       10.36     19.13 o 
   5 -21   7       23.57       18.59     23.11 o 
  -8 -20   7       66.50       78.87     16.29 o 
  -7 -20   7       93.28      113.72     14.83 o 
  -6 -20   7       69.07       74.49     12.55 o 
  -5 -20   7       14.39        6.09      8.05 o 
  -4 -20   7       15.36       14.17      8.50 o 
  -3 -20   7      161.81      155.55     18.59 o 
  -2 -20   7      362.94      334.63     16.14 o 
  -1 -20   7       31.26       33.49      6.97 o 
   0 -20   7      212.19      206.51     19.07 o 
   1 -20   7       46.80       43.88      9.67 o 
   2 -20   7       65.22       95.09     21.52 o 
   3 -20   7      107.40       97.48     23.64 o 
   4 -20   7       91.34       96.69     27.36 o 
   5 -20   7       15.16       14.34     19.92 o 
  -8 -19   7       21.48       14.93     14.08 o 
  -7 -19   7       64.41      105.16     12.02 o 
  -6 -19   7        8.78        6.34      7.67 o 
  -5 -19   7      129.11      123.70     12.09 o 
  -4 -19   7       45.70       54.19      8.51 o 
  -3 -19   7       35.38       38.97      8.50 o 
  -2 -19   7      247.33      257.20     12.14 o 
  -1 -19   7      145.81      150.64      9.84 o 
   0 -19   7      102.39       97.96      8.31 o 
   1 -19   7      150.32      145.11     13.37 o 
   2 -19   7       36.11       33.47     15.94 o 
   3 -19   7       59.13       58.97     20.19 o 
   4 -19   7       59.61       91.64     25.50 o 
   5 -19   7        9.01        6.91     20.45 o 
  -8 -18   7       23.58       58.72     12.17 o 
  -7 -18   7       73.83       87.07     18.99 o 
  -6 -18   7       70.79       92.59     22.45 o 
  -5 -18   7      113.91      109.83     12.53 o 
  -4 -18   7      200.18      198.42     14.48 o 
  -3 -18   7        6.77       12.58      7.97 o 
  -2 -18   7        0.43        5.07      5.07 o 
  -1 -18   7      541.79      534.96     19.83 o 
   0 -18   7      559.09      540.64     14.56 o 
   1 -18   7       54.80       43.85      9.78 o 
   2 -18   7        3.62        2.66     11.69 o 
   3 -18   7      226.54      191.25     30.28 o 
   4 -18   7       54.86       43.30     20.19 o 
   5 -18   7        5.81       27.63     22.31 o 
  -8 -17   7       23.73       29.12      9.82 o 
  -7 -17   7       15.19        9.19      8.51 o 
  -6 -17   7      162.56      195.26     31.61 o 
  -5 -17   7       17.24       21.13      7.19 o 
  -4 -17   7        6.91       10.31      6.67 o 
  -3 -17   7       98.30       99.47      9.53 o 
  -2 -17   7      487.85      445.81     18.20 o 
  -1 -17   7      971.76      895.40     28.05 o 
   0 -17   7      306.15      296.07     14.94 o 
   1 -17   7      160.63      145.71     41.44 o 
   2 -17   7       93.53      115.02     22.05 o 
   4 -17   7       46.06       77.03     22.58 o 
   5 -17   7       16.62       11.16     20.19 o 
  -8 -16   7       39.94       33.68     11.79 o 
  -7 -16   7       23.70       28.76     10.74 o 
  -6 -16   7       80.67      116.41      9.95 o 
  -5 -16   7       93.87       90.50     13.15 o 
  -4 -16   7      229.57      254.49     28.82 o 
  -3 -16   7       64.81       75.49     13.68 o 
  -2 -16   7      304.67      302.38     15.61 o 
  -1 -16   7       21.09       22.46      5.65 o 
   0 -16   7       27.73       23.65      5.44 o 
   1 -16   7      241.91      253.41     29.75 o 
   2 -16   7       34.84       20.98     14.08 o 
   3 -16   7      119.27      103.86     23.64 o 
   4 -16   7       14.87        7.70     15.94 o 
   5 -16   7       26.23       15.94     19.66 o 
  -9 -15   7        2.60        0.00     12.48 o 
  -8 -15   7       11.90       25.41     11.36 o 
  -7 -15   7       54.09       63.94     10.98 o 
  -6 -15   7       34.63       39.45     13.41 o 
  -5 -15   7       11.00       15.42      7.97 o 
  -4 -15   7       13.57       13.72      6.75 o 
  -3 -15   7       33.21       26.27      6.95 o 
  -2 -15   7      618.44      476.59    174.91 o 
  -1 -15   7      425.68      409.60     15.45 o 
   0 -15   7      414.14      381.52     13.18 o 
   1 -15   7      217.35      185.90     26.70 o 
   2 -15   7       74.61       57.91     18.59 o 
   3 -15   7        3.72        7.97     13.28 o 
   4 -15   7       99.51       89.52     23.64 o 
   5 -15   7       50.59       55.25     23.91 o 
   6 -15   7        9.66       34.00     24.44 o 
  -9 -14   7       66.80       60.56     12.86 o 
  -8 -14   7       77.42       55.37     13.14 o 
  -7 -14   7        9.78        9.92      9.11 o 
  -6 -14   7       51.65       56.40      9.30 o 
  -5 -14   7        7.03        3.23      6.62 o 
  -4 -14   7      285.64      272.94     11.68 o 
  -3 -14   7      273.84      247.64     10.61 o 
  -2 -14   7       45.13       45.23      5.86 o 
  -1 -14   7      188.48      211.27     10.88 o 
   0 -14   7      243.69      215.26     12.26 o 
   1 -14   7      446.55      475.59     24.04 o 
   2 -14   7       48.73       47.81     17.53 o 
   3 -14   7       34.63       30.81     15.67 o 
   4 -14   7        3.90        6.64     14.61 o 
   5 -14   7       23.63       26.56     20.98 o 
   6 -14   7       11.80       11.69     21.78 o 
  -9 -13   7       51.29       73.66     12.39 o 
  -8 -13   7        0.19        3.58      9.23 o 
  -7 -13   7      123.53      128.39     13.49 o 
  -6 -13   7       50.82       41.57      9.30 o 
  -5 -13   7      174.29      161.34     11.96 o 
  -4 -13   7       46.37       45.88      7.14 o 
  -3 -13   7      445.75      435.48     14.48 o 
  -2 -13   7        1.22       -1.16      4.23 o 
  -1 -13   7      181.23      171.79      9.62 o 
   0 -13   7      191.73      194.98      9.44 o 
   1 -13   7      258.12      265.07     12.27 o 
   2 -13   7       90.21       67.20     18.06 o 
   3 -13   7        4.60        6.11     13.81 o 
   4 -13   7       91.22      103.59     25.23 o 
   5 -13   7       52.18       47.28     22.58 o 
   6 -13   7        6.94        9.03     21.25 o 
  -9 -12   7       56.51       66.36     12.52 o 
  -8 -12   7       10.67       15.61     10.51 o 
  -7 -12   7        6.25       10.95      7.64 o 
  -6 -12   7        1.55        3.41      7.11 o 
  -5 -12   7      149.81      155.26     11.22 o 
  -4 -12   7       62.14       62.10      7.52 o 
  -3 -12   7      299.92      290.42     13.25 o 
  -2 -12   7      201.19      215.12     13.85 o 
  -1 -12   7      221.60      253.72     10.82 o 
   0 -12   7      180.09      162.60     15.52 o 
   1 -12   7      179.64      221.26     17.93 o 
   2 -12   7        1.33        2.92     12.22 o 
   3 -12   7       51.79       39.58     16.20 o 
   4 -12   7        0.88        7.97     15.94 o 
   5 -12   7       10.29        6.38     17.80 o 
   6 -12   7       41.14       50.47     24.70 o 
  -9 -11   7       85.81      118.61     12.93 o 
  -8 -11   7        3.43        7.99      7.97 o 
  -7 -11   7      140.06      139.71     13.15 o 
  -6 -11   7       55.01       88.40     14.10 o 
  -5 -11   7      212.08      249.87     15.18 o 
  -4 -11   7       57.79       57.29     10.49 o 
  -3 -11   7       13.64        9.04      4.76 o 
  -2 -11   7      312.88      294.96     12.87 o 
  -1 -11   7      180.48      212.36      9.80 o 
   0 -11   7      133.25      126.45     15.27 o 
   1 -11   7      295.30      335.24     19.45 o 
   2 -11   7       82.57       73.05     19.13 o 
   3 -11   7       76.26       94.83     22.31 o 
   4 -11   7      136.23      152.20     27.36 o 
   5 -11   7        8.23        6.38     16.47 o 
   6 -11   7        9.31        7.44     20.45 o 
  -9 -10   7        5.82       19.08     11.64 o 
  -8 -10   7       38.45       35.59     13.55 o 
  -7 -10   7        9.40        9.30     11.95 o 
  -6 -10   7      146.81      161.50     17.53 o 
  -5 -10   7      137.32      135.09     13.31 o 
  -4 -10   7      104.29      109.42      8.63 o 
  -3 -10   7       94.77       97.93     10.07 o 
  -2 -10   7      159.17      156.19     11.46 o 
  -1 -10   7      485.23      445.41     13.06 o 
   0 -10   7      242.87      279.86     15.62 o 
   1 -10   7     1414.34     1312.78     35.35 o 
   2 -10   7       52.21       50.73     16.20 o 
   3 -10   7       60.19       62.42     18.33 o 
   4 -10   7       48.12       58.17     21.25 o 
   5 -10   7       39.38       39.84     21.78 o 
   6 -10   7       37.45       27.36     22.84 o 
  -9  -9   7        1.38        7.17     14.88 o 
  -8  -9   7       26.04       15.67     11.95 o 
  -7  -9   7       66.86       59.77     19.92 o 
  -6  -9   7       29.02       32.41      9.83 o 
  -5  -9   7      144.42      166.28     14.08 o 
  -4  -9   7       20.37       23.50      7.79 o 
  -3  -9   7       41.19       49.12     16.53 o 
  -2  -9   7      370.08      357.95     21.50 o 
  -1  -9   7       74.44       79.12      6.62 o 
   0  -9   7       23.66       19.28      4.62 o 
   1  -9   7      211.49      193.11     25.23 o 
   2  -9   7      191.70      173.19     24.70 o 
   3  -9   7      210.22      191.52     28.16 o 
   4  -9   7       75.61       58.70     21.25 o 
   5  -9   7       22.88       10.36     16.73 o 
   6  -9   7        0.39        2.92     17.53 o 
  -9  -8   7       63.20       74.38     17.00 o 
  -8  -8   7       10.85        9.30     14.08 o 
  -7  -8   7       61.67       65.08     12.75 o 
  -6  -8   7      427.18      429.52     39.05 o 
  -5  -8   7      236.57      252.08     29.22 o 
  -4  -8   7      266.02      247.58     12.71 o 
  -3  -8   7      488.07      422.78     12.28 o 
  -2  -8   7     1818.59     1821.49     36.29 o 
  -1  -8   7       67.27       63.21      5.63 o 
   0  -8   7      219.75      249.38     10.44 o 
   1  -8   7      341.03      317.95     31.34 o 
   2  -8   7      238.82      239.59     28.16 o 
   3  -8   7      110.40      130.69     24.44 o 
   4  -8   7       67.33       64.02     19.66 o 
   5  -8   7       18.54       28.16     20.19 o 
   6  -8   7       18.29       10.09     21.25 o 
  -9  -7   7        4.81        6.11     16.47 o 
  -8  -7   7        0.29       -0.53     11.95 o 
  -7  -7   7        9.45        4.25     10.36 o 
  -6  -7   7       25.01       22.05     10.09 o 
  -5  -7   7      103.29       89.52     10.36 o 
  -4  -7   7      274.60      291.09     15.44 o 
  -3  -7   7      475.63      483.12     19.92 o 
  -2  -7   7       19.90       38.55      5.94 o 
  -1  -7   7      360.44      358.35     12.45 o 
   0  -7   7       78.67       82.57      6.07 o 
   1  -7   7      991.25      972.99     53.92 o 
   2  -7   7      341.88      354.34     33.47 o 
   3  -7   7       50.72       53.66     18.59 o 
   4  -7   7        3.46       14.88     16.47 o 
   5  -7   7       18.17       28.42     20.19 o 
   6  -7   7        4.91       -0.53     19.13 o 
  -9  -6   7       22.30       11.95     15.67 o 
  -8  -6   7        1.16        4.25     12.22 o 
  -7  -6   7       71.52       73.58     19.39 o 
  -6  -6   7      486.09      506.81     41.17 o 
  -5  -6   7       37.15       41.81      8.11 o 
  -4  -6   7       30.95       24.98     11.02 o 
  -3  -6   7      392.48      367.56     17.53 o 
  -2  -6   7     2512.81     2301.35     48.88 o 
  -1  -6   7      345.49      327.41     11.49 o 
   0  -6   7      191.78      204.54      7.87 o 
   1  -6   7       77.13       74.91     16.73 o 
   2  -6   7      504.43      525.41     41.17 o 
   3  -6   7       20.04       11.42     14.34 o 
   4  -6   7        8.46        3.98     15.14 o 
   5  -6   7       10.60       14.61     18.33 o 
   6  -6   7       20.62       14.61     20.45 o 
  -9  -5   7       18.74        7.70     14.88 o 
  -8  -5   7       19.84       35.86     14.08 o 
  -7  -5   7        0.37        2.13     10.09 o 
  -6  -5   7      205.67      244.64     16.73 o 
  -5  -5   7       14.46       13.93      7.88 o 
  -4  -5   7       61.40       35.14     28.82 o 
  -3  -5   7      974.99      877.82     24.93 o 
  -2  -5   7      529.99      574.17     23.60 o 
  -1  -5   7      266.23      231.23     18.56 o 
   0  -5   7      148.47      136.60      8.41 o 
   1  -5   7      141.98      132.81     20.72 o 
   2  -5   7      422.05      408.53     36.39 o 
   3  -5   7       62.69       59.23     17.53 o 
   4  -5   7       15.94        7.70     15.67 o 
   5  -5   7       27.18       20.19     17.00 o 
   6  -5   7       11.11        2.13     19.92 o 
  -9  -4   7       10.77       -0.53     13.28 o 
  -8  -4   7        6.19       -1.86     11.95 o 
  -7  -4   7       52.02       62.42     18.33 o 
  -6  -4   7      167.41      176.11     25.50 o 
  -5  -4   7      587.31      537.87     34.80 o 
  -4  -4   7       52.51       53.40      9.39 o 
  -3  -4   7      170.82      149.18     10.25 o 
  -2  -4   7      242.88      229.33     11.96 o 
  -1  -4   7      201.83      181.70     13.40 o 
   0  -4   7      406.39      350.12     11.59 o 
   1  -4   7       11.86        7.17     11.69 o 
   2  -4   7       10.54       10.36     12.22 o 
   3  -4   7       84.55       87.39     19.92 o 
   4  -4   7      135.86      152.47     26.56 o 
   5  -4   7       43.24       22.31     17.27 o 
   6  -4   7        7.54       -9.03     18.06 o 
  -9  -3   7        1.30       -5.31     15.14 o 
  -8  -3   7       22.57       41.70     13.55 o 
  -7  -3   7       24.36       35.06     11.95 o 
  -6  -3   7       96.16       86.33     12.48 o 
  -5  -3   7      452.16      479.45     22.05 o 
  -4  -3   7        7.50        5.71      7.04 o 
  -3  -3   7      150.40      131.48     14.21 o 
  -2  -3   7      145.80      143.16     12.69 o 
  -1  -3   7     1334.16     1295.23     40.05 o 
   0  -3   7      247.13      273.14     11.53 o 
   1  -3   7       11.74       23.91     12.22 o 
   2  -3   7      622.24      641.75     45.42 o 
   3  -3   7        3.98        2.39     13.28 o 
   4  -3   7       30.76       50.47     18.59 o 
   5  -3   7       54.04       40.11     20.19 o 
   6  -3   7        3.00       -5.77     11.53 o 
  -9  -2   7       21.05       28.16     13.81 o 
  -8  -2   7        2.86        0.80     13.28 o 
  -7  -2   7       10.11       10.63     12.75 o 
  -6  -2   7       81.49       78.93      9.12 o 
  -5  -2   7      337.49      321.83     73.31 o 
  -4  -2   7     1621.68     1499.56     46.23 o 
  -3  -2   7      135.64      119.66     12.22 o 
  -2  -2   7       79.59       75.56      7.20 o 
  -1  -2   7      129.97      140.65     12.36 o 
   0  -2   7      216.74      207.31      9.38 o 
   1  -2   7      387.41      388.61     32.94 o 
   2  -2   7      243.69      209.31     27.09 o 
   3  -2   7      279.36      285.81     31.61 o 
   4  -2   7       85.32       91.91     22.84 o 
   5  -2   7       15.97        7.97     17.27 o 
   6  -2   7        2.85       -2.08     11.86 o 
  -9  -1   7        1.06        7.70     12.22 o 
  -8  -1   7       10.08        7.97     13.28 o 
  -7  -1   7      218.42      257.92     18.86 o 
  -6  -1   7      105.56       75.84     46.22 o 
  -5  -1   7      237.61      201.13     17.52 o 
  -4  -1   7        7.00       15.21      7.14 o 
  -3  -1   7       64.50       79.51      7.76 o 
  -2  -1   7      175.11      190.11     14.48 o 
  -1  -1   7      140.83      128.34     11.98 o 
   0  -1   7      197.11      189.75     11.10 o 
   1  -1   7       41.34       52.59     14.61 o 
   2  -1   7       81.44       86.06     18.86 o 
   3  -1   7      684.15      736.31     50.20 o 
   4  -1   7      140.20      143.44     26.83 o 
   5  -1   7        2.02        0.08     10.55 o 
   6  -1   7       10.05       15.87     12.88 o 
  -9   0   7        2.17        5.05     15.14 o 
  -8   0   7       66.87       69.06     19.66 o 
  -7   0   7       86.55       85.80     19.66 o 
  -6   0   7        0.01       -0.06      7.26 o 
  -5   0   7       63.86       64.33     11.98 o 
  -4   0   7      778.87      830.86     33.25 o 
  -3   0   7       64.64       63.90      8.12 o 
  -2   0   7      103.88      105.17     11.33 o 
  -1   0   7       34.53       37.45      7.40 o 
   0   0   7       13.11       13.40      5.57 o 
   1   0   7      415.36      450.24     35.59 o 
   2   0   7      351.92      338.67     32.41 o 
   3   0   7      131.01      127.77     24.17 o 
   4   0   7       93.63      117.65     13.39 o 
   5   0   7       10.97       11.31     10.32 o 
   6   0   7        1.92        5.56     11.91 o 
  -9   1   7        1.13        3.19     13.81 o 
  -8   1   7        8.83       10.89     12.48 o 
  -7   1   7      224.53      246.50     19.66 o 
  -6   1   7      108.84      117.48     10.89 o 
  -5   1   7      239.85      220.20     18.19 o 
  -4   1   7        6.82       16.23      7.33 o 
  -3   1   7       64.08       67.64     10.22 o 
  -2   1   7      183.28      186.82     10.09 o 
  -1   1   7      144.72      153.58     12.50 o 
   0   1   7      193.18      189.90      9.65 o 
   1   1   7       41.52       45.69     14.08 o 
   2   1   7       82.30      120.86     20.98 o 
   3   1   7      689.24      726.74     32.79 o 
   4   1   7      137.06      129.80     16.50 o 
   5   1   7        2.45       -5.47      9.28 o 
   6   1   7        9.87        6.93     12.81 o 
  -9   2   7       21.67        7.97     13.28 o 
  -8   2   7        3.21        2.39     11.69 o 
  -7   2   7        9.56        8.69      7.84 o 
  -6   2   7       82.61       65.62     10.61 o 
  -5   2   7      330.39      342.07     20.61 o 
  -4   2   7     1617.44     1500.12     48.88 o 
  -3   2   7      136.42      152.10     22.58 o 
  -2   2   7       79.89       80.33     10.28 o 
  -1   2   7      131.31      134.52     11.29 o 
   0   2   7      215.36      229.49     30.81 o 
   1   2   7      390.99      419.06     21.78 o 
   2   2   7      240.45      208.39     13.87 o 
   3   2   7      276.60      308.54     21.70 o 
   4   2   7       85.77      113.17     16.31 o 
   5   2   7       15.52       12.88     10.31 o 
   6   2   7        2.63       -1.37     12.38 o 
  -9   3   7        0.92       13.81     12.48 o 
  -8   3   7       21.12       25.50     13.28 o 
  -7   3   7       24.44        6.64     12.75 o 
  -6   3   7       97.94       90.15     14.36 o 
  -5   3   7      448.49      427.81     23.91 o 
  -4   3   7        8.31        2.40      6.91 o 
  -3   3   7      156.16      159.37     10.32 o 
  -2   3   7      141.09      149.23      9.03 o 
  -1   3   7     1326.99     1310.70     33.66 o 
   0   3   7      249.80      272.49     24.44 o 
   1   3   7       11.76       23.86      6.92 o 
   2   3   7      627.33      515.83     32.41 o 
   3   3   7        3.04        6.87      7.91 o 
   4   3   7       29.04       52.75     11.20 o 
   5   3   7       56.20       34.79     15.27 o 
   6   3   7        3.29        7.61     11.36 o 
  -9   4   7       10.70       -5.84     12.22 o 
  -8   4   7        6.56        7.17     13.28 o 
  -7   4   7       54.16       49.41     10.09 o 
  -6   4   7      157.79      168.88     16.34 o 
  -5   4   7      586.74      545.75     20.48 o 
  -4   4   7       58.19       51.16      7.76 o 
  -3   4   7      168.36      152.69     14.18 o 
  -2   4   7      240.46      219.65     15.72 o 
  -1   4   7      209.22      209.09     29.62 o 
   0   4   7      406.94      358.72     17.43 o 
   1   4   7        9.27        8.65      6.25 o 
   2   4   7        9.69       15.84      7.68 o 
   3   4   7       83.82       89.35     13.28 o 
   4   4   7      139.31      189.06     15.16 o 
   5   4   7       42.60       40.22     12.24 o 
   6   4   7        7.87        7.17     14.08 o 
  -9   5   7       19.47       12.48     14.61 o 
  -8   5   7       20.06       28.69     12.75 o 
  -7   5   7        0.45       -0.53      9.56 o 
  -6   5   7      201.93      213.43     12.94 o 
  -5   5   7       16.71       28.06      6.81 o 
  -4   5   7       61.00       54.48      6.87 o 
  -3   5   7      973.00      901.74     29.43 o 
  -2   5   7      542.70      596.35     19.27 o 
  -1   5   7      257.30      218.88     24.17 o 
   0   5   7      150.90      138.37     11.74 o 
   1   5   7      140.50      131.30     13.08 o 
   2   5   7      434.05      351.47    114.62 o 
   3   5   7       59.23       55.89     10.86 o 
   4   5   7       14.28        7.26     10.08 o 
   5   5   7       27.43       19.88     11.48 o 
   6   5   7       10.61       -0.27     15.14 o 
  -9   6   7       21.97       13.81     14.61 o 
  -8   6   7        1.22        2.39     12.22 o 
  -7   6   7       70.61       82.34     19.39 o 
  -6   6   7      491.61      472.32     19.73 o 
  -5   6   7       34.09       26.95      7.89 o 
  -4   6   7       31.00       25.54      7.00 o 
  -3   6   7      411.91      375.56     23.51 o 
  -2   6   7     2496.25     2353.89     64.00 o 
  -1   6   7      361.65      359.92     30.28 o 
   0   6   7      189.80      199.69     11.01 o 
   1   6   7       75.39       84.18     10.84 o 
   2   6   7      492.26      433.03     38.52 o 
   3   6   7       24.23       18.34      8.75 o 
   4   6   7        8.76       10.93     10.09 o 
   5   6   7       11.23       19.43     11.04 o 
   6   6   7       20.85        8.77     15.67 o 
  -9   7   7        4.67       -0.27     13.81 o 
  -8   7   7        0.21        7.17     12.48 o 
  -7   7   7        9.67        1.06     10.36 o 
  -6   7   7       25.90       23.64      9.96 o 
  -5   7   7      103.76      102.73     11.42 o 
  -4   7   7      276.01      256.73     13.57 o 
  -3   7   7      468.07      436.56     30.41 o 
  -2   7   7       21.43       36.66     14.88 o 
  -1   7   7      353.54      300.42     28.69 o 
   0   7   7       78.17       65.88      8.16 o 
   1   7   7      998.23     1007.77     33.49 o 
   2   7   7      336.34      313.90     34.00 o 
   3   7   7       48.80       39.07      9.28 o 
   4   7   7        3.31        3.63      9.48 o 
   5   7   7       17.61       25.68     12.03 o 
   6   7   7        5.68        4.52     16.20 o 
  -9   8   7       62.51       80.48     16.47 o 
  -8   8   7       11.51        6.91     12.75 o 
  -7   8   7       61.51       60.30     14.61 o 
  -6   8   7      426.16      444.75     27.81 o 
  -5   8   7      227.29      256.43     14.62 o 
  -4   8   7      261.99      254.98     13.33 o 
  -3   8   7      495.61      427.24     23.29 o 
  -2   8   7     1826.05     1782.88     79.95 o 
  -1   8   7       61.75       51.80     15.67 o 
   0   8   7      213.77      234.15     13.28 o 
   1   8   7      339.97      333.86     37.98 o 
   2   8   7      239.23      230.74     13.18 o 
   3   8   7      114.50      148.32     12.50 o 
   4   8   7       65.78       86.33     12.22 o 
   5   8   7       18.95       54.45     15.14 o 
   6   8   7       18.57       15.14     17.00 o 
  -8   9   7       25.66       21.52     10.89 o 
  -7   9   7       65.61       51.80     16.47 o 
  -6   9   7       28.48       38.54      8.85 o 
  -5   9   7      151.48      157.86     15.80 o 
  -4   9   7       20.99       14.34     10.63 o 
  -3   9   7       37.54       53.66     15.67 o 
  -2   9   7      372.45      402.69     33.73 o 
  -1   9   7       68.32       73.58     16.47 o 
   0   9   7       25.84       23.38      5.35 o 
   1   9   7      207.72      222.28     25.37 o 
   2   9   7      199.42      184.05     15.12 o 
   3   9   7      207.28      210.29     20.05 o 
   4   9   7       76.20      102.15     12.59 o 
   5   9   7       23.16       25.77     15.67 o 
   6   9   7        0.31       -9.83     13.02 o 
  -7  10   7        9.56       20.45     11.95 o 
  -6  10   7      140.54      156.08     17.13 o 
  -5  10   7      143.70      176.38     28.16 o 
  -4  10   7      102.36       82.88     19.39 o 
  -3  10   7       95.22      105.19     20.98 o 
  -2  10   7      161.78      140.52     22.31 o 
  -1  10   7      495.97      470.42     36.92 o 
   0  10   7      249.00      193.64     24.17 o 
   1  10   7     1413.50     1356.10     47.28 o 
   2  10   7       51.70       47.75     10.59 o 
   3  10   7       61.97       66.12     10.89 o 
   4  10   7       47.09       51.54     11.48 o 
   5  10   7       40.72       39.84     15.67 o 
   6  10   7       37.50       42.50     17.80 o 
  -6  11   7       54.79       76.23     22.84 o 
  -5  11   7      217.15      234.55     31.08 o 
  -4  11   7       55.33       65.88     18.06 o 
  -3  11   7       12.90       14.88     12.48 o 
  -2  11   7      314.13      357.00     32.94 o 
  -1  11   7      173.64      173.98     24.70 o 
   0  11   7      140.21      130.95     21.52 o 
   1  11   7      295.01      330.75     33.34 o 
   2  11   7       85.76       77.72     13.55 o 
   3  11   7       74.06       76.15     10.58 o 
   4  11   7      139.32      151.34     17.88 o 
   5  11   7        8.88        4.52     13.81 o 
   6  11   7        8.85       10.89     16.20 o 
  -6  12   7        2.06       -1.86     15.41 o 
  -5  12   7      145.21      149.55     27.09 o 
  -4  12   7       60.44       57.91     18.59 o 
  -3  12   7      305.75      304.67     32.67 o 
  -2  12   7      202.89      227.11     28.16 o 
  -1  12   7      217.84      260.05     27.89 o 
   0  12   7      177.48      135.20     22.05 o 
   1  12   7      173.96      210.29     15.80 o 
   2  12   7        1.61        3.09      7.17 o 
   3  12   7       52.70       51.16      9.90 o 
   4  12   7        0.85       12.17      9.30 o 
   5  12   7        9.98       -1.06     14.08 o 
   6  12   7       40.80       23.38     17.53 o 
  -6  13   7       49.62       29.22     17.80 o 
  -5  13   7      173.18      178.77     28.95 o 
  -4  13   7       48.58       28.42     17.27 o 
  -3  13   7      442.92      377.99     36.39 o 
  -2  13   7        1.80        1.33     12.48 o 
  -1  13   7      178.65      154.86     22.84 o 
   0  13   7      198.22      210.64     26.56 o 
   1  13   7      259.50      261.15     17.10 o 
   2  13   7       92.12       96.26     12.62 o 
   3  13   7        4.31        2.60      8.64 o 
   4  13   7       91.25      105.19     15.14 o 
   5  13   7       51.80       37.98     15.94 o 
   6  13   7        7.13       28.69     17.80 o 
  -6  14   7       53.53       50.20     22.05 o 
  -5  14   7        7.28       13.55     14.61 o 
  -4  14   7      285.75      272.53     33.47 o 
  -3  14   7      287.21      304.14     33.47 o 
  -2  14   7       45.21       46.22     17.27 o 
  -1  14   7      186.27      195.23     26.56 o 
   0  14   7      238.78      222.33     27.63 o 
   1  14   7      456.10      446.32     22.95 o 
   2  14   7       46.65       45.89      8.81 o 
   3  14   7       35.34       30.49     10.98 o 
   4  14   7        4.07        7.97     11.69 o 
   5  14   7       23.02       32.67     16.20 o 
   6  14   7       11.92       17.80     16.47 o 
  -6  15   7       33.59       32.94     20.19 o 
  -5  15   7       10.19        2.66     15.14 o 
  -4  15   7       13.68       11.16     16.20 o 
  -3  15   7       36.03       27.36     15.41 o 
  -2  15   7      609.26      536.30     43.56 o 
  -1  15   7      422.91      423.14     37.72 o 
   0  15   7      416.90      377.72     35.33 o 
   1  15   7      222.59      195.62     22.71 o 
   2  15   7       74.91       62.50      9.53 o 
   3  15   7        3.88        8.03      9.14 o 
   4  15   7       98.62       80.22     15.94 o 
   5  15   7       50.71       51.53     16.73 o 
   6  15   7        9.67       17.27     14.61 o 
  -6  16   7       79.90       98.55     25.50 o 
  -5  16   7       91.07       70.39     23.11 o 
  -4  16   7      230.77      212.77     31.61 o 
  -3  16   7       62.86       53.13     19.92 o 
  -2  16   7      305.46      289.53     32.67 o 
  -1  16   7       22.33       28.42     16.73 o 
   0  16   7       25.33       22.58     15.41 o 
   1  16   7      243.46      155.09     90.71 o 
   2  16   7       33.76       27.31      8.68 o 
   3  16   7      119.91      123.96     13.51 o 
   4  16   7       15.75       28.95     13.55 o 
   5  16   7       25.88       30.81     16.20 o 
  -5  17   7       17.61       13.28     16.20 o 
  -4  17   7        6.77       19.39     17.00 o 
  -3  17   7       94.92       62.16     19.92 o 
  -2  17   7      480.34      465.91     41.17 o 
  -1  17   7      968.05      928.36     56.58 o 
   0  17   7      304.22      300.69     32.67 o 
   1  17   7      161.34      182.75     27.09 o 
   2  17   7       95.54      108.58     13.85 o 
   3  17   7       54.23       64.02     13.02 o 
   4  17   7       45.91       69.86     18.59 o 
   5  17   7       17.05        3.98     14.08 o 
  -5  18   7      116.35       94.56     25.50 o 
  -4  18   7      196.98      194.17     30.81 o 
  -3  18   7        5.75       10.63     16.47 o 
  -2  18   7        0.43       -8.50     14.08 o 
  -1  18   7      537.18      516.91     43.03 o 
   0  18   7      560.13      508.14     42.77 o 
   1  18   7       55.75       15.82     24.30 o 
   2  18   7        3.33       -1.45      7.44 o 
   3  18   7      227.52      221.00     26.56 o 
   4  18   7       55.13       63.75     14.08 o 
   5  18   7        6.28       -2.13     13.55 o 
  -5  19   7      130.05      118.20     27.09 o 
  -4  19   7       46.09       60.83     21.78 o 
  -3  19   7       33.94       22.84     16.73 o 
  -2  19   7      247.41      232.16     31.61 o 
  -1  19   7      151.62      119.00     23.64 o 
   0  19   7      102.60       93.23     22.84 o 
   1  19   7      150.67       87.39     46.88 o 
   2  19   7       34.49       23.55      9.29 o 
   3  19   7       57.89       34.27     14.08 o 
   4  19   7       60.16       93.23     20.45 o 
   5  19   7        8.78        6.91     14.34 o 
  -5  20   7       14.19       16.20     17.27 o 
  -4  20   7       14.60       15.67     17.80 o 
  -3  20   7      166.50      141.58     26.83 o 
  -2  20   7      361.11      346.11     37.19 o 
  -1  20   7       32.43       20.45     17.00 o 
   0  20   7      213.79      206.39     29.48 o 
   1  20   7       46.24       49.36      9.29 o 
   2  20   7       64.10       78.38     12.28 o 
   3  20   7      109.83      125.38     17.00 o 
   4  20   7       90.82       70.39     16.20 o 
   5  20   7       15.64       21.52     16.73 o 
  -5  21   7       25.67       17.27     18.86 o 
  -4  21   7       68.55       84.47     25.23 o 
  -3  21   7      114.33      128.30     27.63 o 
  -2  21   7       10.75       13.28     17.53 o 
  -1  21   7        7.43       -3.98     14.61 o 
   0  21   7       11.64       27.09     17.53 o 
   1  21   7      222.95      237.82     27.23 o 
   2  21   7       91.95      108.38     16.73 o 
   3  21   7        0.23        1.33     10.63 o 
   4  21   7       11.95       28.69     15.41 o 
   5  21   7       22.95       15.14     16.20 o 
  -5  22   7       56.19       71.19     25.77 o 
  -4  22   7       13.85       16.20     18.86 o 
  -3  22   7       56.49       48.34     20.19 o 
  -2  22   7      124.41      111.03     26.56 o 
  -1  22   7      145.69      112.09     25.23 o 
   0  22   7       32.99       19.92     18.06 o 
   1  22   7       13.52        1.86     15.41 o 
   2  22   7       27.43       30.02     13.28 o 
   3  22   7       61.74       63.48     14.61 o 
   4  22   7       24.97       42.50     14.88 o 
   5  22   7        9.19       20.19     15.67 o 
  -4  23   7       65.85       73.84     25.50 o 
  -3  23   7        9.53        4.52     15.94 o 
  -2  23   7      129.82      130.69     26.83 o 
  -1  23   7       60.47       70.13     22.31 o 
   0  23   7       49.85       44.36     20.19 o 
   1  23   7       26.05       23.64     17.53 o 
   2  23   7       39.36       32.14     13.81 o 
   3  23   7       18.16       27.09     13.28 o 
   4  23   7       21.02       27.63     16.20 o 
  -4  24   7       15.21       19.13     19.92 o 
  -3  24   7       18.17       31.88     22.05 o 
  -2  24   7       97.89      102.80     26.83 o 
  -1  24   7        9.36        8.77     16.73 o 
   0  24   7        6.28        9.56     18.59 o 
   1  24   7       16.35       13.81     17.80 o 
   2  24   7       31.84       18.33     12.22 o 
   3  24   7       44.68       31.34     14.61 o 
   4  24   7        3.85       -9.56     14.08 o 
  -4  25   7        3.06        6.91     19.92 o 
  -3  25   7        4.72       10.89     19.66 o 
  -2  25   7       55.98       71.45     23.38 o 
  -1  25   7      116.82      137.59     29.22 o 
   0  25   7       32.16       47.28     20.72 o 
   2  25   7       65.01       47.55     13.55 o 
   3  25   7        2.26       -1.59     12.48 o 
   4  25   7       40.07       11.69     14.34 o 
  -4  26   7       24.63       21.78     22.58 o 
  -3  26   7       56.66       57.91     23.64 o 
  -2  26   7        0.38       -1.06     18.86 o 
  -1  26   7       60.26       45.42     23.38 o 
   0  26   7        1.74       -3.45     18.33 o 
   2  26   7        8.64       15.14     13.55 o 
   3  26   7       24.12       11.69     14.88 o 
   4  26   7       12.87        9.30     15.67 o 
  -3  27   7        1.49       -2.92     19.66 o 
  -2  27   7       29.10       21.25     21.78 o 
  -1  27   7        2.66        1.59     19.92 o 
   0  27   7       47.53       53.66     24.17 o 
   2  27   7       17.29        6.64     13.02 o 
   3  27   7       39.43       58.17     16.73 o 
  -3  28   7       32.93       24.70     22.84 o 
  -2  28   7       11.27       13.28     21.52 o 
  -1  28   7        0.48       -7.70     20.19 o 
   0  28   7       14.87       18.86     21.52 o 
   3  28   7       15.11       37.19     15.94 o 
  -3  29   7       25.45       29.22     24.17 o 
  -2  29   7       59.14       57.91     26.30 o 
  -1  29   7       29.59       33.20     23.38 o 
   3  29   7       12.78        8.23     14.08 o 
  -3  30   7       59.82       41.17     26.30 o 
  -2  30   7        1.32       -2.13     21.78 o 
  -1  30   7       33.05       19.66     22.84 o 
  -2  31   7       34.05       37.98     24.97 o 
  -1  31   7        0.69        1.33     22.05 o 
  -2  32   7       30.87       37.72     27.36 o 
  -1  32   7       14.84       10.89     24.70 o 
  -2 -33   8        2.46       -4.68     10.51 o 
  -1 -33   8       19.67       16.20     18.33 o 
  -3 -32   8       23.19       39.04     11.08 o 
  -2 -32   8        1.49       -2.52      9.38 o 
  -1 -32   8       22.91       17.27     17.53 o 
   0 -32   8       73.95       42.50     16.73 o 
  -4 -31   8        4.94       -1.60     10.55 o 
  -3 -31   8        3.08       -2.13     10.55 o 
  -2 -31   8       12.41       17.57     10.22 o 
  -1 -31   8       43.81       41.44     18.06 o 
   0 -31   8       12.46        5.58     13.81 o 
  -5 -30   8        1.19        2.30     10.24 o 
  -4 -30   8       29.57       29.72     10.58 o 
  -3 -30   8       27.84       27.62     16.07 o 
  -2 -30   8        9.49       11.95     10.14 o 
  -1 -30   8       64.61       37.72     18.33 o 
   0 -30   8       33.47       14.34     15.67 o 
   1 -30   8       11.38       21.25     21.52 o 
  -5 -29   8        5.24        0.93      9.30 o 
  -4 -29   8       15.31       11.78     10.63 o 
  -3 -29   8       18.29        4.25      9.02 o 
  -2 -29   8       16.56       25.15     11.26 o 
  -1 -29   8        0.85      -13.02     12.22 o 
   0 -29   8      117.21      102.27     19.13 o 
   1 -29   8       40.25       43.03     22.31 o 
   2 -29   8        2.16        5.05     18.06 o 
  -6 -28   8       34.38       39.52     10.74 o 
  -5 -28   8        0.64       -2.92      9.77 o 
  -4 -28   8       18.58       18.73     10.89 o 
  -3 -28   8       38.08       39.99     14.74 o 
  -2 -28   8        9.00       10.30      8.04 o 
  -1 -28   8        4.41       -1.06     12.48 o 
   0 -28   8       42.32       50.47     17.27 o 
   1 -28   8      100.80      114.22     27.63 o 
   2 -28   8       50.24       58.70     24.44 o 
  -6 -27   8       10.61       14.11     11.34 o 
  -5 -27   8       20.15       18.91      9.53 o 
  -4 -27   8        3.60        0.47      8.04 o 
  -3 -27   8        0.57       -0.90      8.11 o 
  -2 -27   8        8.12       16.45      8.73 o 
  -1 -27   8       33.93       14.88     13.28 o 
   0 -27   8      127.89       92.44     19.66 o 
   1 -27   8       64.87       85.53     24.70 o 
   2 -27   8        8.65        2.66     18.59 o 
  -6 -26   8       18.63       19.68     10.40 o 
  -5 -26   8        8.54        9.57      8.68 o 
  -4 -26   8        1.14       -6.89      7.46 o 
  -3 -26   8       39.81       47.40     11.45 o 
  -2 -26   8       75.44       80.65     10.60 o 
  -1 -26   8       31.09       22.31     13.28 o 
   0 -26   8        5.86       -1.82     10.41 o 
   1 -26   8      133.87      158.31     28.42 o 
   2 -26   8       39.56       30.02     21.25 o 
   3 -26   8       21.08        6.11     18.06 o 
  -6 -25   8        8.89       15.11     10.77 o 
  -5 -25   8       15.72       16.81      9.44 o 
  -4 -25   8        8.80       -0.81      8.53 o 
  -3 -25   8       13.91        5.83      9.16 o 
  -2 -25   8       62.36       74.02     10.49 o 
  -1 -25   8        9.47       13.02     12.75 o 
   0 -25   8       10.51       17.23     10.63 o 
   1 -25   8      108.92      128.83     27.09 o 
   2 -25   8       65.88       69.59     24.17 o 
   3 -25   8       15.41       16.47     20.98 o 
  -7 -24   8       26.19       21.01      9.28 o 
  -6 -24   8       11.08       12.22      9.23 o 
  -5 -24   8       19.56       19.38      9.26 o 
  -4 -24   8      116.29       99.48     18.20 o 
  -3 -24   8       17.35       26.27      8.45 o 
  -2 -24   8      111.77      110.08     13.88 o 
  -1 -24   8       73.85       84.44     11.16 o 
   0 -24   8       44.83       55.75     13.19 o 
   1 -24   8       64.09       50.73     19.39 o 
   2 -24   8       52.75       71.19     23.91 o 
   3 -24   8       46.74       40.64     22.58 o 
  -7 -23   8       13.45       12.15     16.20 o 
  -6 -23   8        8.76       13.55      9.07 o 
  -5 -23   8       25.08       22.20      9.56 o 
  -4 -23   8      107.34      145.41     12.35 o 
  -3 -23   8       49.87       46.08      9.68 o 
  -2 -23   8       39.34       35.80      8.88 o 
  -1 -23   8      113.53      121.63      9.12 o 
   0 -23   8       53.14       47.17     12.03 o 
   1 -23   8       16.39       21.25     17.27 o 
   2 -23   8      113.54      137.86     28.69 o 
   3 -23   8       45.04       41.44     22.31 o 
   4 -23   8        8.67        3.98     20.19 o 
  -7 -22   8       12.11       11.17     10.12 o 
  -6 -22   8        3.72        5.86      8.58 o 
  -5 -22   8       55.06       75.62     14.48 o 
  -4 -22   8       47.48       68.31     13.41 o 
  -3 -22   8      121.19      108.63     11.00 o 
  -2 -22   8       73.96       92.47      9.76 o 
  -1 -22   8      161.33      197.11     18.97 o 
   0 -22   8       11.51        3.21      9.18 o 
   1 -22   8        3.17        4.52     15.14 o 
   2 -22   8       37.97       27.89     19.13 o 
   3 -22   8       14.90       16.47     19.66 o 
   4 -22   8       17.49        9.56     18.86 o 
  -7 -21   8        1.24        1.00      9.64 o 
  -6 -21   8       18.49       13.66      8.61 o 
  -5 -21   8        2.78        2.54      6.62 o 
  -4 -21   8        9.09       17.18      8.36 o 
  -3 -21   8      171.64      210.45     11.74 o 
  -2 -21   8        7.49        2.79      6.95 o 
  -1 -21   8       96.80      105.27      9.35 o 
   0 -21   8       18.88       14.11      8.99 o 
   1 -21   8       11.54       21.52     16.73 o 
   2 -21   8       64.26       73.05     23.38 o 
   3 -21   8       22.61       43.30     22.58 o 
   4 -21   8       21.30       12.48     20.98 o 
  -8 -20   8        8.57        2.94     10.93 o 
  -7 -20   8       35.15       25.86     10.95 o 
  -6 -20   8        0.09       -1.28      8.13 o 
  -5 -20   8       16.42       23.34     10.28 o 
  -4 -20   8        4.27       16.54      8.92 o 
  -3 -20   8      160.43      164.43     12.53 o 
  -2 -20   8       12.70        4.98      6.76 o 
  -1 -20   8      243.29      265.35     11.60 o 
   0 -20   8       15.80       38.19      8.51 o 
   1 -20   8       18.47        6.38     13.28 o 
   2 -20   8       49.71       56.31     21.78 o 
   3 -20   8        9.39        3.19     17.53 o 
   4 -20   8       18.86       12.22     20.98 o 
  -8 -19   8       90.84      108.84     18.06 o 
  -7 -19   8       58.72       43.63     11.60 o 
  -6 -19   8       64.64       55.62     12.06 o 
  -5 -19   8        8.39       -7.51      7.86 o 
  -4 -19   8       59.68       81.72     31.61 o 
  -3 -19   8       84.79      107.03      9.70 o 
  -2 -19   8        5.73        7.38      5.11 o 
  -1 -19   8       24.87       23.55      5.92 o 
   0 -19   8       89.63       89.42     10.11 o 
   1 -19   8        4.17        6.11     13.02 o 
   2 -19   8      110.96      107.05     24.17 o 
   3 -19   8       60.15       54.98     22.05 o 
   4 -19   8        3.06        6.11     17.00 o 
  -8 -18   8       29.58       24.80     10.01 o 
  -7 -18   8       89.34       89.63     11.68 o 
  -6 -18   8        4.08        8.11      8.99 o 
  -5 -18   8        0.47       -0.84      7.21 o 
  -4 -18   8        3.90       -1.99      7.21 o 
  -3 -18   8       11.55       14.83      7.78 o 
  -2 -18   8      283.17      277.93     15.93 o 
  -1 -18   8      271.90      268.81     13.48 o 
   0 -18   8      105.70      109.83     13.59 o 
   1 -18   8        7.61       14.88     14.08 o 
   2 -18   8       17.07        3.72     13.81 o 
   3 -18   8       25.65       31.61     18.86 o 
   4 -18   8       29.14       22.05     19.13 o 
  -8 -17   8       32.76        9.23     10.58 o 
  -7 -17   8      183.33      198.56     12.84 o 
  -6 -17   8       14.19       24.15     10.79 o 
  -5 -17   8       59.01       67.35      8.74 o 
  -4 -17   8       25.97       25.89      8.24 o 
  -3 -17   8       80.08       91.85      8.90 o 
  -2 -17   8      461.96      447.30     14.52 o 
  -1 -17   8       30.49       32.49      6.82 o 
   0 -17   8      375.86      338.06     28.02 o 
   1 -17   8       23.48       31.34     15.41 o 
   2 -17   8       63.49       82.08     21.25 o 
   3 -17   8      120.99      124.58     27.89 o 
   4 -17   8        7.77       16.73     17.80 o 
   5 -17   8       11.43       32.94     22.58 o 
  -8 -16   8        0.61       -2.84     10.01 o 
  -7 -16   8       73.82       70.69     10.26 o 
  -6 -16   8        7.79        4.12      8.85 o 
  -5 -16   8       21.76       18.99      7.70 o 
  -4 -16   8        8.84        2.85      7.40 o 
  -3 -16   8       25.40       22.86      7.56 o 
  -2 -16   8      641.83      599.73     19.01 o 
  -1 -16   8       59.04       64.92      7.33 o 
   0 -16   8      125.94      164.50     12.37 o 
   1 -16   8       33.52       51.27     18.59 o 
   2 -16   8      150.64      129.09     26.03 o 
   3 -16   8       27.10       35.33     18.59 o 
   4 -16   8       29.91       25.50     20.72 o 
   5 -16   8        7.66        5.58     19.13 o 
  -8 -15   8       45.31       48.27     11.89 o 
  -7 -15   8       28.98       18.13      8.49 o 
  -6 -15   8      140.95      138.60     17.83 o 
  -5 -15   8       13.14        3.10      7.59 o 
  -4 -15   8       70.46       61.37      9.43 o 
  -3 -15   8       99.90      107.21      8.72 o 
  -2 -15   8      334.03      334.33     13.56 o 
  -1 -15   8        9.92       12.28      5.97 o 
   0 -15   8      721.28      757.15     26.26 o 
   1 -15   8      141.12      123.52     23.91 o 
   2 -15   8       73.07       98.28     23.91 o 
   3 -15   8       19.68       18.06     16.20 o 
   4 -15   8       34.31       33.73     19.66 o 
   5 -15   8       70.96       67.47     25.50 o 
  -8 -14   8       30.64       26.12     11.71 o 
  -7 -14   8       90.53       87.09     16.07 o 
  -6 -14   8      303.78      307.19     22.05 o 
  -5 -14   8       29.46       26.73      8.81 o 
  -4 -14   8      141.70      149.75     10.05 o 
  -3 -14   8      289.86      264.35     20.80 o 
  -2 -14   8      158.35      135.88      8.44 o 
  -1 -14   8      448.33      405.76     14.61 o 
   0 -14   8      318.93      280.03     40.11 o 
   1 -14   8      176.56      172.13     25.77 o 
   2 -14   8        7.07       11.69     15.14 o 
   3 -14   8       12.77        9.03     14.08 o 
   4 -14   8        3.98        3.72     16.47 o 
   5 -14   8        2.01        7.97     18.59 o 
  -9 -13   8       18.56       12.99     13.04 o 
  -8 -13   8       65.42       37.81     13.15 o 
  -7 -13   8        1.75       -2.27      7.83 o 
  -6 -13   8      178.52      185.37     15.67 o 
  -5 -13   8        0.69       -0.71      7.32 o 
  -4 -13   8        8.20        6.45      7.21 o 
  -3 -13   8      208.78      165.66     41.59 o 
  -2 -13   8       12.18       21.72      6.83 o 
  -1 -13   8       50.51       47.00      6.82 o 
   0 -13   8      178.46      185.67     25.23 o 
   1 -13   8      233.56      226.31     29.75 o 
   2 -13   8        1.91       10.36     13.28 o 
   3 -13   8       12.37       12.48     17.00 o 
   4 -13   8       25.82       16.47     17.27 o 
   5 -13   8       30.06       30.55     21.52 o 
  -9 -12   8        4.81        8.63     12.06 o 
  -8 -12   8       86.11       82.94     16.31 o 
  -7 -12   8       28.72       21.54      7.71 o 
  -6 -12   8      533.29      465.37     97.22 o 
  -5 -12   8       73.62       70.73      9.48 o 
  -4 -12   8       33.55       43.26      9.04 o 
  -3 -12   8     1191.38     1105.94     38.22 o 
  -2 -12   8      602.98      557.91     16.30 o 
  -1 -12   8      462.19      441.18     18.20 o 
   0 -12   8      198.25      214.36     26.83 o 
   1 -12   8      138.82      142.64     23.91 o 
   2 -12   8       66.88       59.23     19.66 o 
   3 -12   8       18.13       23.38     16.47 o 
   4 -12   8        5.54        6.64     18.06 o 
   5 -12   8       50.91       54.98     26.03 o 
  -9 -11   8       17.32       18.36     11.82 o 
  -8 -11   8       11.42       24.64     12.06 o 
  -7 -11   8       13.17        7.97      8.82 o 
  -6 -11   8      129.47      173.61     11.29 o 
  -5 -11   8      204.76      272.87     12.68 o 
  -4 -11   8      147.72      161.03     20.72 o 
  -3 -11   8      108.06      132.95      8.01 o 
  -2 -11   8       84.41       82.77      7.59 o 
  -1 -11   8       87.79       82.12      8.96 o 
   0 -11   8       98.60      126.35      9.01 o 
   1 -11   8      481.16      507.61     41.70 o 
   2 -11   8       40.83       37.72     16.20 o 
   3 -11   8        1.58       -6.38     14.34 o 
   4 -11   8        0.01        1.86     15.14 o 
   5 -11   8       15.15       19.66     22.05 o 
  -9 -10   8       26.69       43.61     11.79 o 
  -8 -10   8       34.16       14.61     16.47 o 
  -7 -10   8       32.09       16.47     10.63 o 
  -6 -10   8      557.75      492.74     24.44 o 
  -5 -10   8      763.54      766.02     33.01 o 
  -4 -10   8       73.28       81.82      6.65 o 
  -3 -10   8      391.65      379.47     14.53 o 
  -2 -10   8      486.74      477.41     16.26 o 
  -1 -10   8      309.97      319.60     14.32 o 
   0 -10   8      795.14      785.02     30.95 o 
   1 -10   8      376.27      380.91     36.92 o 
   2 -10   8       74.44      105.45     21.78 o 
   3 -10   8       38.64       44.63     18.59 o 
   4 -10   8       48.89       57.11     22.84 o 
   5 -10   8       60.70       57.91     23.64 o 
  -9  -9   8       26.55       31.08     15.41 o 
  -8  -9   8       86.62       89.25     22.58 o 
  -7  -9   8       14.46        6.64     12.75 o 
  -6  -9   8       67.46       84.73     19.66 o 
  -5  -9   8      237.12      311.05     21.78 o 
  -4  -9   8      381.14      365.25     25.55 o 
  -3  -9   8      197.89      227.40     14.66 o 
  -2  -9   8      744.45      651.98     19.82 o 
  -1  -9   8      319.55      307.48     13.18 o 
   0  -9   8        2.64        7.50      6.25 o 
   1  -9   8      169.65      179.56     27.09 o 
   2  -9   8       95.15      113.42     23.38 o 
   3  -9   8      150.57      174.25     29.22 o 
   4  -9   8       25.03       36.39     19.13 o 
   5  -9   8       32.05       31.88     22.58 o 
  -9  -8   8        4.83        3.98     14.88 o 
  -8  -8   8        7.04       20.98     11.95 o 
  -7  -8   8       17.93        4.78     12.22 o 
  -6  -8   8      127.22       95.63     17.00 o 
  -5  -8   8     1145.48     1208.33     51.00 o 
  -4  -8   8      115.86       63.26     40.24 o 
  -3  -8   8      140.18      146.58     11.45 o 
  -2  -8   8       39.59       33.62      6.21 o 
  -1  -8   8      205.50      202.50      8.40 o 
   0  -8   8      240.12      243.35     19.79 o 
   1  -8   8       50.04       52.06     18.33 o 
   2  -8   8       42.48       55.52     18.86 o 
   3  -8   8       70.37       82.88     21.52 o 
   4  -8   8       72.42       71.19     23.64 o 
   5  -8   8       22.11       22.58     19.66 o 
  -9  -7   8       94.70       81.81     24.70 o 
  -8  -7   8       71.12       85.53     15.67 o 
  -7  -7   8       37.21       33.20     10.09 o 
  -6  -7   8       48.98       32.14      9.30 o 
  -5  -7   8      771.48      741.63     42.77 o 
  -4  -7   8      302.93      268.21     76.90 o 
  -3  -7   8      232.62      208.69     16.52 o 
  -2  -7   8      173.33      156.87      9.42 o 
  -1  -7   8        2.68        0.59      4.14 o 
   0  -7   8       31.78       31.53      7.31 o 
   1  -7   8       16.59        8.77     13.81 o 
   2  -7   8       93.22      100.14     22.31 o 
   3  -7   8       46.11       54.98     18.86 o 
   4  -7   8       12.73       23.38     19.39 o 
   5  -7   8        2.63        4.52     18.59 o 
   6  -7   8        2.05       -9.30     20.45 o 
  -9  -6   8       18.74       32.67     17.53 o 
  -8  -6   8       29.32       27.89     14.61 o 
  -6  -6   8      159.30      156.72     26.56 o 
  -5  -6   8      651.81      649.86     28.46 o 
  -4  -6   8      519.55      467.83     25.73 o 
  -3  -6   8       76.60       78.68     11.54 o 
  -2  -6   8      191.61      185.83      9.52 o 
  -1  -6   8       54.48       38.63     12.86 o 
   0  -6   8      320.61      306.34     15.58 o 
   1  -6   8      324.07      345.31     34.00 o 
   2  -6   8      206.95      196.30     28.42 o 
   3  -6   8       54.45       43.56     18.06 o 
   4  -6   8      123.64      113.95     25.50 o 
   5  -6   8       38.72       48.88     23.38 o 
   6  -6   8        5.90        3.19     21.25 o 
  -9  -5   8       70.48       94.03     18.33 o 
  -8  -5   8       10.63       15.94     14.61 o 
  -6  -5   8       17.04       26.03     10.63 o
[truncated: 130,552 more chars]
